# Supplementary material for: Nuclear myosin 1 contributes to a chromatin landscape compatible with RNA polymerase II transcription activation
Source: BMC Biol. 2015 Jun 5;13:35. doi: 10.1186/s12915-015-0147-z (PMC4486089; doi:10.1186/s12915-015-0147-z)
Supplement: Additional file 2: Table S1. — Lists the NM1 occupancy at Pol II genes promoters selected from the ChIP Seq data. [file 12915_2015_147_MOESM2_ESM.xls]

## Sheet: Sheet1
Chromosome positions			Gene name
chr1:59,741,768-59,742,080			NOP58
chr1:90,173,308-90,174,595			HJURP
chr2:5,766,042-5,766,659			Nudt5
chr2:32,484,232-32,485,644			AK1
chr2:75,497,012-75,499,665			hnrnpa
chr3:90,416,720-90,421,965			S100a6
chr3:145,307,242-145,317,278			Cyr61
chr5:116,009,402-116,009,858			Rplp0
chr5:130,292,481-130,294,103			Psph
chr6:86,474,183-86,477,886			Pcbp1
chr6:124,691,067-124,691,340			Grcc10
chr6:135,312,738-135,315,480			Emp1
chr7:13,620,022-13,620,171			Chmp2a
chr7:16,533,614-16,534,354			Ehd2a
chr7:16,985,454-16,985,786			Zc3h4
chr7:25,292,196-25,292,689			Zfp428
chr7:52,383,938-52,384,308			Rpl13a
chr7:108,080,485-108,080,896			Arhgef17
chr7:148,662,288-148,662,658			Polr21
chr7:150,255,052-150,255,480			Tssc4
chr8:3,515,235-3,515,699			Pnpla6
chr8:34,751,974-34,753,085			Ubxn8
chr8:47,637,101-47,637,471			Cenpu
chr8:71,317,695-71,318,250			Ints10
chr8:72,240,362-72,241,102			Zfp869
chr8:72,314,982-72,315,255			Atp13a1
chr8:72,566,477-72,566,976			Sugp1
chr8:72,826,236-72,826,692			Ddx49
chr8:73,153,770-73,154,226			Gdf15
chr8:74,685,184-74,685,522			Rab8a
chr8:74,763,901-74,764,234			Ap1m1
chr8:77,632,424-77,633,534			Mcm5
chr8:81,818,876-81,819,209			Mmaa
chr8:86,132,139-86,132,510			Dnajb1
chr8:87,213,347-87,213,676			Trmt1
chr8:87,502,490-87,502,826			Junb
chr8:107,165,181-107,165,736			Fam96b
chr8:108,375,590-108,376,084			Cenpt1
chr8:109,415,608-109,417,612			Chtf8
chr8:109,817,261-109,817,933			Nfat5
chr8:109,948,884-109,949,329			Nob1
chr8:110,112,210-110,112,580			Psmd7
chr8:112,302,272-112,302,642			Ap1g1
chr8:114,515,963-114,516,495			Adat1
chr8:125,897,743-125,898,142			Tcf25
chr8:127,386,758-127,387,091			Gnpat
chr8:129,494,896-129,495,228			Rbm34
chr9:32,503,197-32,503,813			Ets1
chr9:40,609,162-40,609,779			Hspa8
chr9:69,860,196-69,860,751			Gtf2a2
chr9:78,328,691-78,330,357			Eef1a1
chr10:23,506,870-23,507,480			Rps12
chr10:24,589,481-24,590,090			Med23
chr10:74,980,467-74,981,133			Snrpd3
chr10:76,085,940-76,086,339			Col6a2
chr10:79,621,141-79,622,473			Midn
chr10:80,645,526-80,645,859			Dapk3
chr10:127,984,733-127,985,232			Zc3h10
chr11:3,015,709-3,102,584			Sfi1
chr11:6,315,737-6,317,008			Ppia
chr11:69,484,825-69,485,935			Eif4a1
chr11:69,571,823-69,572,159			Polr2a
chr11:69,809,164-69,809,531			Phf23
chr11:69,813,969-69,814,336			Dvl2
chr11:74,983,811-74,984,477			Hic1
chr11:86,570,800-86,571,479			Cltc
chr11:88,830,771-88,832,992			Coil
chr11:97,049,136-97,050,260			Kpnb1
chr11:97,891,700-97,893,181			Rpl19
chr11:98,543,883-98,544,216			Psmd3
chr11:100,176,107-100,189,113			Eif1
chr11:101,489,033-101,489,927			Rdm1
chr11:114,529,927-114,530,420			Rp138
chr11:115,885,283-115,885,949			H3f3b
chr11:120,209,518-120,211,520			Actg1
chr12:55,796,617-55,798,616			Eapp
chr12:86,814,731-86,814,930			Fos
chr13:55,735,974-55,736,640			Ddx46
chr14:22,650,630-22,650,962			Vdac2
chr15:79,913,338-79,914,006			Rp13
chr15:80,085,863-80,086,315			Atf4
chr15:101,113,647-101,115,568			9430023L20Rik
chr15:103,196,031-103,197,153			Itga5
chr16:17,928,233-17,928,899			Slc25a1
chr16:33,061,961-33,062,783			Lmln
chr17:13,185,043-13,186,042			Wtap
chr17:24,210,149-24,211,148			KctD5
chr17:35,973,599-35,976,099			Tubb5
chr17:36,002,562-36,003,311			Pppir18
chr17:56,752,415-56,753,414			Rp136
chr17:80,606,411-80,607,077			sfrs7
chr17:84,581,425-84,588,091			Zfp36l2
chr19:5,844,977-5,845,610			Neat1
chr19:3,282,749-3,283,326			Ighmbp2
chr19:3,575,707-3,576,723			Ppp6r3
chr19:3,767,351-3,768,687			Suv420h1
chr19:4,201,596-4,201,896			Rad9
chr19:4,811,172-4,811,839			Rbm14
chr19:5,050,322-5,051,323			Rin1
chr19:5,365,947-5,367,013			Banf1
chr19:5,447,412-5,449,422			Fosl1
chr19:5,609,790-5,610,796			Kat5
chr19:5,663,440-5,663,862			Sipa1
chr19:6,076,813-6,077,822			Vps51
chr19:6,118,179-6,119,188			Sac3d1
chr19:6,235,779-6,236,381			Ppp2r5b
chr19:7,026,076-7,026,965			Bad
chr19:7,113,633-7,115,639			Stip1
chr19:8,893,271-8,894,448			Ttc9c
chr19:10,057,109-10,057,553			Fth1
chr19:10,175,267-10,176,103			Fads2
chr19:10,599,026-10,601,471			Cpsf7
chr19:15,997,626-15,999,856			Psat1
chr19:44,368,131-44,370,133			Scd2
chr19:45,823,633-45,824,456			Npm3
chr19:46,131,125-46,132,134			Ppprc1
chr19:46,574,750-46,578,225			Trim8
chr19:47,805,601-47,806,715			Sfr1
chr19:53,463,733-53,467,066			Smndc1
chr19:53,603,558-53,605,107			Dusp5
chr19:55,389,483-55,392,816			Zdhhc6
chr19:57,685,085-57,685,584			Atrnl1
chr19:59,532,297-59,533,964			Emx2
