# Supplementary material for: Nuclear myosin 1 contributes to a chromatin landscape compatible with RNA polymerase II transcription activation
Source: BMC Biol. 2015 Jun 5;13:35. doi: 10.1186/s12915-015-0147-z (PMC4486089; doi:10.1186/s12915-015-0147-z)
Supplement: Additional file 5: Table S2. — Comprises the list of genes where NM1 and SNF2h co-localize. [file 12915_2015_147_MOESM5_ESM.xls]

## Sheet: share nm1 with snf2h
Chromosome	Start	End	Transcript Name	Genomic Survey Sequence	Gene name	Chromospome	Start	End	Transcript Name	Genomic Survey Sequence	Gene name
chr1	135557887	135558063	XM_006529864	ENSMUSG00000026464	Zc3h11a	chr1	135557908	135558230	XM_006529864	ENSMUSG00000026464	Zc3h11a
chr1	145624233	145624507	XM_006529760	ENSMUSG00000018189	Uchl5	chr1	145623560	145624554	XM_006529294	ENSMUSG00000018199	Trove2
chr1	162970144	162970525	NR_028543	ENSMUSG00000064968	Snord47	chr1	162970234	162970903	NR_028543	ENSMUSG00000064968	Snord47
chr1	171461584	171461776	XM_006496958	ENSMUSG00000026683	Nuf2	chr1	171461327	171462095	XM_006496958	ENSMUSG00000026683	Nuf2
chr1	53409594	53409752	XM_006496275	ENSMUSG00000026095	Asnsd1	chr1	53409354	53409842	XM_006496275	ENSMUSG00000026095	Asnsd1
chr1	72290933	72291353	XM_006496111	ENSMUSG00000039395	Mreg	chr1	72291142	72291398	XM_006496111	ENSMUSG00000039395	Mreg
chr1	72301759	72302193	XM_006495628	ENSMUSG00000026189	Pecr	chr1	72301833	72302113	XM_006495628	ENSMUSG00000026189	Pecr
chr1	74443917	74444210	NR_029743		Mir26b	chr1	74444031	74444369	NR_029743		Mir26b
chr1	75556117	75556374	XM_006496449		Slc4a3	chr1	75556019	75556624	XM_006496449		Slc4a3
chr1	79772570	79772797	NM_001081210	ENSMUSG00000026248	Mrpl44	chr1	79772399	79772886	NM_001081210	ENSMUSG00000026248	Mrpl44
chr1	88383822	88384215	NM_008972	ENSMUSG00000026238	Ptma	chr1	88383801	88384413	NM_008972	ENSMUSG00000026238	Ptma
chr1	88428823	88429079	NM_008972	ENSMUSG00000026238	Ptma	chr1	88428846	88429097	NM_008972	ENSMUSG00000026238	Ptma
chr1	88483585	88483808	XM_006529623	ENSMUSG00000026240	Cops7b	chr1	88483423	88483929	XM_006529623	ENSMUSG00000026240	Cops7b
chr1	90173261	90174697	NM_172505		A730008H23Rik	chr1	90174014	90174660	XM_006529720	ENSMUSG00000044783	Hjurp
chr1	95375074	95375366	XM_006529073	ENSMUSG00000034088	Hdlbp	chr1	95374848	95375324	XM_006529073	ENSMUSG00000034088	Hdlbp
chr10	111409673	111409934	NM_178610	ENSMUSG00000063334	Krr1	chr10	111409531	111410037	NM_178610	ENSMUSG00000063334	Krr1
chr10	11169690	11169843	XM_006512521		Epm2a	chr10	11169723	11169974	XM_006512521		Epm2a
chr10	126356282	126356482	XM_006514037	ENSMUSG00000025436	Xrcc6bp1	chr10	126356035	126356564	XM_006514037	ENSMUSG00000025436	Xrcc6bp1
chr10	126749369	126749560	XM_006513568	ENSMUSG00000040354	Mars	chr10	126749268	126749729	XM_006513568	ENSMUSG00000040354	Mars
chr10	127895465	127895748	NR_106183	ENSMUSG00000098957	Mir8105	chr10	127895352	127895837	NR_106183	ENSMUSG00000098957	Mir8105
chr10	127984725	127985132	XM_006513012		Zc3h10	chr10	127985110	127985361	XM_006513012		Zc3h10
chr10	23506870	23507225	NM_011295	ENSMUSG00000061983	Rps12	chr10	23506682	23507461	NM_011295	ENSMUSG00000061983	Rps12
chr10	24589520	24589854	NM_001166416	ENSMUSG00000019984	Med23	chr10	24589371	24590046	NM_001166416	ENSMUSG00000019984	Med23
chr10	39978298	39978640	XM_006512829	ENSMUSG00000019837	Gtf3c6	chr10	39978175	39979113	XM_006512829	ENSMUSG00000019837	Gtf3c6
chr10	56502249	56502424	XM_006512541	ENSMUSG00000050953	Gja1	chr10	56502104	56502575	XM_006512541	ENSMUSG00000050953	Gja1
chr10	61912363	61912714	XM_006513809	ENSMUSG00000020079	Supv3l1	chr10	61912210	61912700	XM_006513809	ENSMUSG00000020079	Supv3l1
chr10	62892218	62892436	XM_006513475	ENSMUSG00000060843	Ctnna3	chr10	62892062	62892610	XM_006513475	ENSMUSG00000060843	Ctnna3
chr10	66384202	66384353	XM_006513726	ENSMUSG00000019873	Reep3	chr10	66383974	66384537	XM_006513726	ENSMUSG00000019873	Reep3
chr10	79297670	79297838	XM_006514328	ENSMUSG00000035852	Misp	chr10	79297556	79298005	XM_006514328	ENSMUSG00000035852	Misp
chr10	82257871	82257996	NR_038042	ENSMUSG00000056821	1700028I16Rik	chr10	82257991	82258600	NR_038042	ENSMUSG00000056821	1700028I16Rik
chr10	93498632	93498737	XM_006513214	ENSMUSG00000020021	Fgd6	chr10	93498479	93498923	XM_006513214	ENSMUSG00000020021	Fgd6
chr10	99078591	99078730	NR_038019		Gm20110	chr10	99078352	99078861	NR_038019		Gm20110
chr11	101503352	101503543	XM_006533945	ENSMUSG00000010362	Rdm1	chr11	101503526	101503777	XM_006533945	ENSMUSG00000010362	Rdm1
chr11	101519720	101520025	NM_025404	ENSMUSG00000034936	Arl4d	chr11	101519556	101519869	NM_025404	ENSMUSG00000034936	Arl4d
chr11	101519720	101520025	NM_025404	ENSMUSG00000034936	Arl4d	chr11	101519990	101520912	NM_025404	ENSMUSG00000034936	Arl4d
chr11	104451495	104451703	XM_006532312	ENSMUSG00000020689	Itgb3	chr11	104451250	104451940	XM_006532312	ENSMUSG00000020689	Itgb3
chr11	114530039	114530341	XM_006534007	ENSMUSG00000057322	Rpl38	chr11	114529208	114530079	XM_006534007	ENSMUSG00000057322	Rpl38
chr11	115465402	115465672	NM_025305		Mrps7	chr11	115465134	115465747	NM_025305		Mrps7
chr11	115885335	115885764	XM_006532248	ENSMUSG00000016559	H3f3b	chr11	115884948	115885429	XM_006532248	ENSMUSG00000016559	H3f3b
chr11	115885335	115885764	XM_006532248	ENSMUSG00000016559	H3f3b	chr11	115885441	115885798	XM_006532248	ENSMUSG00000016559	H3f3b
chr11	118947681	118947956	NM_007625	ENSMUSG00000039989	Cbx4	chr11	118947727	118948178	NM_007625	ENSMUSG00000039989	Cbx4
chr11	120657671	120657867	XM_006534075	ENSMUSG00000025155	Dus1l	chr11	120657456	120657988	XM_006534075	ENSMUSG00000025155	Dus1l
chr11	121669504	121669788	XM_006534383	ENSMUSG00000039198	Ptchd3	chr11	121669476	121669831	XM_006534383	ENSMUSG00000039198	Ptchd3
chr11	19820400	19820666	XM_006514456	ENSMUSG00000045671	Spred2	chr11	19820049	19820697	XM_006514456	ENSMUSG00000045671	Spred2
chr11	20012249	20012480	XM_006514780	ENSMUSG00000020152	Actr2	chr11	20012181	20012432	XM_006514780	ENSMUSG00000020152	Actr2
chr11	3439142	3439352	XM_006514718	ENSMUSG00000020439	Smtn	chr11	3439025	3439409	XM_006514718	ENSMUSG00000020439	Smtn
chr11	40568938	40569118	XR_388343	ENSMUSG00000020326	Ccng1	chr11	40568732	40569154	XR_388343	ENSMUSG00000020326	Ccng1
chr11	53816405	53816509	XM_006533804	ENSMUSG00000063652	Slc22a21	chr11	53816083	53816673	XM_006533804	ENSMUSG00000063652	Slc22a21
chr11	55332333	55332561	NR_028480	ENSMUSG00000065061	Gm12238	chr11	55332172	55332721	NR_028480	ENSMUSG00000065061	Gm12238
chr11	58115923	58116110	XM_006531919	ENSMUSG00000037243	Zfp692	chr11	58115569	58116427	XM_006531919	ENSMUSG00000037243	Zfp692
chr11	62271686	62271923	XR_388479		Pigl	chr11	62271672	62272257	XR_388479		Pigl
chr11	68924048	68924239	XM_006534556		Hes7	chr11	68923666	68924761	XM_006534556		Hes7
chr11	69484661	69485127	NM_001159375	ENSMUSG00000059796	Eif4a1	chr11	69484597	69485222	NM_001159375	ENSMUSG00000059796	Eif4a1
chr11	69571789	69572161	XM_006532611	ENSMUSG00000005198	Polr2a	chr11	69571868	69572386	XM_006532611	ENSMUSG00000005198	Polr2a
chr11	72951784	72952029	NM_010353	ENSMUSG00000050107	Gsg2	chr11	72951575	72952194	NM_010353	ENSMUSG00000050107	Gsg2
chr11	83085142	83085542	XM_006533236	ENSMUSG00000082101	Slfn14	chr11	83084925	83085555	XM_006533236	ENSMUSG00000082101	Slfn14
chr11	86570892	86571240	XM_006533983	ENSMUSG00000047126	Cltc	chr11	86570753	86571775	XM_006533983	ENSMUSG00000047126	Cltc
chr11	87236485	87236906	XM_006534541	ENSMUSG00000010342	Tex14	chr11	87236164	87236770	XM_006534541	ENSMUSG00000010342	Tex14
chr11	87256922	87257212	XM_006534541	ENSMUSG00000010342	Tex14	chr11	87256822	87257336	XM_006534541	ENSMUSG00000010342	Tex14
chr11	87262300	87262749	XM_006534541	ENSMUSG00000010342	Tex14	chr11	87262318	87263061	XM_006534541	ENSMUSG00000010342	Tex14
chr11	87276110	87276495	XM_006534541	ENSMUSG00000010342	Tex14	chr11	87275837	87276681	XM_006534541	ENSMUSG00000010342	Tex14
chr11	87994334	87994572	XM_006531921	ENSMUSG00000018378	Cuedc1	chr11	87994489	87995060	XM_006531921	ENSMUSG00000018378	Cuedc1
chr11	93829595	93829930	XM_006532444		Nme1	chr11	93829411	93830173	XM_006532444		Nme1
chr11	97892628	97893046	XM_006532610	ENSMUSG00000017404	Rpl19	chr11	97892500	97892945	XM_006532610	ENSMUSG00000017404	Rpl19
chr11	98649986	98650307	XM_006534351	ENSMUSG00000052915	Msl1	chr11	98650007	98650536	XM_006534351	ENSMUSG00000052915	Msl1
chr12	106221886	106222037	XM_006515651	ENSMUSG00000054150	Syne3	chr12	106221580	106222049	XM_006515651	ENSMUSG00000054150	Syne3
chr12	13255967	13256264	NM_134040	ENSMUSG00000037149	Ddx1	chr12	13255737	13256216	NM_134040	ENSMUSG00000037149	Ddx1
chr12	32829569	32829740	XM_006515112	ENSMUSG00000020573	Pik3cg	chr12	32829380	32829805	XM_006515112	ENSMUSG00000020573	Pik3cg
chr12	56499753	56499997	XM_006515884	ENSMUSG00000021024	Psma6	chr12	56499526	56499925	XM_006515884	ENSMUSG00000021024	Psma6
chr12	56937339	56937474	XR_381529	ENSMUSG00000012076	Brms1l	chr12	56937023	56937424	XR_381529	ENSMUSG00000012076	Brms1l
chr12	56937339	56937474	XR_381529	ENSMUSG00000012076	Brms1l	chr12	56937428	56937823	XR_381529	ENSMUSG00000012076	Brms1l
chr12	70285197	70285302	NM_146035	ENSMUSG00000043998	Mgat2	chr12	70284913	70285205	NM_025589	ENSMUSG00000049751	Rpl36al
chr12	74224591	74224795	XM_006515526	ENSMUSG00000021103	Mnat1	chr12	74224425	74225033	XM_006515526	ENSMUSG00000021103	Mnat1
chr12	81564160	81564293	XM_006516414	ENSMUSG00000032705	Exd2	chr12	81563918	81564320	XM_006516414	ENSMUSG00000032705	Exd2
chr12	86814560	86814920	NM_010234	ENSMUSG00000021250	Fos	chr12	86814671	86815186	NM_010234	ENSMUSG00000021250	Fos
chr13	112477835	112477924	XM_006517615	ENSMUSG00000032727	Mier3	chr13	112477616	112478049	XM_006517615	ENSMUSG00000032727	Mier3
chr13	120276551	120276669	NM_001039244	ENSMUSG00000074634	Gm7120	chr13	120276229	120276649	NM_001039244	ENSMUSG00000074634	Gm7120
chr13	21259580	21259934	XM_006516606	ENSMUSG00000021326	Trim27	chr13	21258974	21260290	XM_006516606	ENSMUSG00000021326	Trim27
chr13	21454560	21454831	XM_006516659	ENSMUSG00000036721	Zscan12	chr13	21454437	21455046	XM_006516659	ENSMUSG00000036721	Zscan12
chr13	23391856	23392077	NR_046038	ENSMUSG00000085122	4933404K08Rik	chr13	23391597	23392264	NR_046038	ENSMUSG00000085122	4933404K08Rik
chr13	23673696	23674273	NM_175654		Hist1h4d	chr13	23673274	23673720	NM_175654		Hist1h4d
chr13	24893000	24893171	NM_024473		BC005537	chr13	24893046	24893493	NM_024473		BC005537
chr13	55736225	55736484	XM_006517202	ENSMUSG00000021500	Ddx46	chr13	55735990	55736597	XM_006517202	ENSMUSG00000021500	Ddx46
chr13	97158305	97158475	XM_006517751	ENSMUSG00000021671	Poc5	chr13	97157913	97158376	XM_006517751	ENSMUSG00000021671	Poc5
chr14	22650507	22650862	NM_011695	ENSMUSG00000021771	Vdac2	chr14	22650180	22650536	NM_011695	ENSMUSG00000021771	Vdac2
chr14	57396949	57397103	XM_006519393	ENSMUSG00000021938	Pspc1	chr14	57397091	57397489	XM_006519393	ENSMUSG00000021938	Pspc1
chr14	57506080	57506231	XM_006519665	ENSMUSG00000021945	Zmym2	chr14	57505901	57506398	XM_006519665	ENSMUSG00000021945	Zmym2
chr14	65059771	65059957	XM_006518428	ENSMUSG00000054733	Msra	chr14	65059554	65060186	XM_006518428	ENSMUSG00000054733	Msra
chr14	75164077	75164212	XM_006518543	ENSMUSG00000021996	Esd	chr14	75163974	75164415	XM_006518543	ENSMUSG00000021996	Esd
chr14	77721570	77721733	XM_006518999	ENSMUSG00000022012	Enox1	chr14	77721497	77721836	XM_006518999	ENSMUSG00000022012	Enox1
chr14	78730248	78730421	NM_011613	ENSMUSG00000022015	Tnfsf11	chr14	78730240	78730685	NM_011613	ENSMUSG00000022015	Tnfsf11
chr14	8930513	8930682	XM_006517975	ENSMUSG00000033885	Pxk	chr14	8930306	8930869	XM_006517975	ENSMUSG00000033885	Pxk
chr15	101114265	101114525	XM_006521310	ENSMUSG00000037204	9430023L20Rik	chr15	101114147	101114710	XM_006521310	ENSMUSG00000037204	9430023L20Rik
chr15	102514135	102514295	NR_030460	ENSMUSG00000076009	Mir688	chr15	102514152	102514575	NR_030460	ENSMUSG00000076009	Mir688
chr15	34358644	34358824	NM_001163485	ENSMUSG00000058600	Rpl30	chr15	34358488	34358926	NM_001163485	ENSMUSG00000058600	Rpl30
chr15	68090046	68090322	XM_006521124	ENSMUSG00000022335	Zfat	chr15	68089704	68090462	XM_006521124	ENSMUSG00000022335	Zfat
chr15	72347570	72347725	XM_006520768	ENSMUSG00000036760	Kcnk9	chr15	72347407	72347844	XM_006520768	ENSMUSG00000036760	Kcnk9
chr15	74915923	74916306	NM_001099217	ENSMUSG00000022584	Ly6c2	chr15	74915801	74916097	NM_001099217	ENSMUSG00000022584	Ly6c2
chr15	74916513	74916591	NM_001099217	ENSMUSG00000022584	Ly6c2	chr15	74916532	74917644	NM_001099217	ENSMUSG00000022584	Ly6c2
chr15	74916772	74917021	NM_001099217	ENSMUSG00000022584	Ly6c2	chr15	74916532	74917644	NM_001099217	ENSMUSG00000022584	Ly6c2
chr15	76157670	76157984	NM_175399	ENSMUSG00000034259	Exosc4	chr15	76157431	76158214	NM_175399	ENSMUSG00000034259	Exosc4
chr15	76437878	76438025	XM_006521600	ENSMUSG00000034022	Cpsf1	chr15	76437682	76438319	XM_006521600	ENSMUSG00000034022	Cpsf1
chr15	76730223	76730506	NM_025536	ENSMUSG00000055041	Commd5	chr15	76730324	76730575	NM_025536	ENSMUSG00000055041	Commd5
chr15	82771197	82771355	XM_006520728	ENSMUSG00000041852	Tcf20	chr15	82771110	82771387	XM_006520728	ENSMUSG00000041852	Tcf20
chr15	82980215	82980512	NR_004432	ENSMUSG00000065176	Rnu12	chr15	82980292	82980574	NR_004432	ENSMUSG00000065176	Rnu12
chr15	96767358	96767568	XM_006521346	ENSMUSG00000022464	Slc38a4	chr15	96767012	96767668	XM_006521346	ENSMUSG00000022464	Slc38a4
chr15	97794526	97794639	XM_006521117	ENSMUSG00000052369	Tmem106c	chr15	97794209	97794893	XM_006521117	ENSMUSG00000052369	Tmem106c
chr16	17928461	17928831	NM_153150	ENSMUSG00000003528	Slc25a1	chr16	17928552	17929172	NM_153150	ENSMUSG00000003528	Slc25a1
chr16	30188052	30188197	XM_006522585	ENSMUSG00000023176	Cpn2	chr16	30187794	30188896	XM_006522585	ENSMUSG00000023176	Cpn2
chr16	30587902	30588112	NM_178069		Lsg1	chr16	30587659	30588195	NM_178069		Lsg1
chr16	33062045	33062449	XM_006522123		Lmln	chr16	33062021	33062272	XM_006522123		Lmln
chr16	4667269	4667456	XM_006522753	ENSMUSG00000039637	Coro7	chr16	4667382	4667636	XM_006522753	ENSMUSG00000039637	Coro7
chr16	84735400	84735669	NM_017404	ENSMUSG00000022889	Mrpl39	chr16	84735237	84735881	NM_017404	ENSMUSG00000022889	Mrpl39
chr17	13185333	13185651	XM_006523341	ENSMUSG00000060475	Wtap	chr17	13185281	13185869	XM_006523341	ENSMUSG00000060475	Wtap
chr17	24210334	24210646	NM_027008	ENSMUSG00000016946	Kctd5	chr17	24210133	24210790	NM_027008	ENSMUSG00000016946	Kctd5
chr17	24615726	24615978	XM_006524678	ENSMUSG00000024142	Mlst8	chr17	24615459	24616222	XM_006524678	ENSMUSG00000024142	Mlst8
chr17	27787230	27787362	XM_006524226	ENSMUSG00000040276	Pacsin1	chr17	27787089	27787525	XM_006524226	ENSMUSG00000040276	Pacsin1
chr17	28363025	28363232	XM_006523859	ENSMUSG00000002250	Ppard	chr17	28362956	28363496	XM_006523859	ENSMUSG00000002250	Ppard
chr17	3084407	3084505	NR_003519		Pisd-ps2	chr17	3083858	3084842	NR_003519		Pisd-ps2
chr17	56752706	56753082	XM_006524630	ENSMUSG00000057863	Rpl36	chr17	56752554	56753036	XM_006524630	ENSMUSG00000057863	Rpl36
chr17	81171931	81172152	XM_006524192	ENSMUSG00000024242	Map4k3	chr17	81171894	81172347	XM_006524192	ENSMUSG00000024242	Map4k3
chr18	32307220	32307567	XM_006525721	ENSMUSG00000024386	Proc	chr18	32307156	32307420	XM_006525721	ENSMUSG00000024386	Proc
chr18	32607890	32608099	NR_045403	ENSMUSG00000097413	A830052D11Rik	chr18	32607882	32608299	NR_045403	ENSMUSG00000097413	A830052D11Rik
chr18	57722644	57722852	NR_015494	ENSMUSG00000086607	4930511M06Rik	chr18	57722519	57722793	NR_015494	ENSMUSG00000086607	4930511M06Rik
chr18	61148887	61149042	XM_006525929	ENSMUSG00000052026	Slc6a7	chr18	61148769	61149265	XM_006525929	ENSMUSG00000052026	Slc6a7
chr18	66564288	66564453	NM_021451	ENSMUSG00000024521	Pmaip1	chr18	66564108	66564383	NM_021451	ENSMUSG00000024521	Pmaip1
chr18	67883995	67884195	XM_006525723	ENSMUSG00000024539	Ptpn2	chr18	67883708	67884138	XM_006525723	ENSMUSG00000024539	Ptpn2
chr18	82862433	82862647	XM_006526490	ENSMUSG00000041258	Zfp236	chr18	82862225	82862649	XM_006526490	ENSMUSG00000041258	Zfp236
chr18	85121177	85121428	XM_006526524	ENSMUSG00000024645	Timm21	chr18	85120769	85121453	XM_006526524	ENSMUSG00000024645	Timm21
chr19	12085439	12086328	NM_146680	ENSMUSG00000067529	Olfr1423	chr19	12084563	12087150	NM_146680	ENSMUSG00000067529	Olfr1423
chr19	18787381	18787655	XM_006526950	ENSMUSG00000047044	D030056L22Rik	chr19	18787255	18787778	XM_006526950	ENSMUSG00000047044	D030056L22Rik
chr19	29138453	29138696	NR_045687		Gm9895	chr19	29138301	29138867	NR_045687		Gm9895
chr19	31157343	31157615	NM_031249	ENSMUSG00000053536	Cstf2t	chr19	31156647	31157695	NM_031249	ENSMUSG00000053536	Cstf2t
chr19	32463525	32463902	NR_033198	ENSMUSG00000097787	2700046G09Rik	chr19	32463443	32464081	NR_033198	ENSMUSG00000097787	2700046G09Rik
chr19	3282970	3283183	XM_006531777	ENSMUSG00000024829	Mrpl21	chr19	3282691	3283283	XM_006531701		Ighmbp2
chr19	3576199	3576685	XM_006531789	ENSMUSG00000024908	Ppp6r3	chr19	3576039	3576650	XM_006531789	ENSMUSG00000024908	Ppp6r3
chr19	38298599	38298903	XM_006527334	ENSMUSG00000054237	Fra10ac1	chr19	38298426	38298961	XM_006527334	ENSMUSG00000054237	Fra10ac1
chr19	40619433	40619645	XM_006526789		Sorbs1	chr19	40619313	40619805	XM_006526789		Sorbs1
chr19	43604713	43605024	XR_386441	ENSMUSG00000025190	Got1	chr19	43604565	43605392	XR_386441	ENSMUSG00000025190	Got1
chr19	46089128	46089496	NM_176785	ENSMUSG00000074811	Hps6	chr19	46088950	46089457	NM_176785	ENSMUSG00000074811	Hps6
chr19	46131677	46131937	XM_006527007	ENSMUSG00000055491	Pprc1	chr19	46131482	46132066	XM_006527007	ENSMUSG00000055491	Pprc1
chr19	56208691	56208901	XM_006527014	ENSMUSG00000025075	Habp2	chr19	56208611	56209103	XM_006527014	ENSMUSG00000025075	Habp2
chr19	60539741	60540186	XM_006527057	ENSMUSG00000045052	Prlhr	chr19	60540094	60540421	XM_006527057	ENSMUSG00000045052	Prlhr
chr19	6067076	6067422	NM_028454	ENSMUSG00000024799	Tm7sf2	chr19	6066931	6067378	NM_028454	ENSMUSG00000024799	Tm7sf2
chr19	6076893	6077410	NM_001081041	ENSMUSG00000024797	Vps51	chr19	6077143	6077570	NM_001081041	ENSMUSG00000024797	Vps51
chr19	60965523	60965770	XM_006526697	ENSMUSG00000003228	Grk5	chr19	60965267	60965904	XM_006526697	ENSMUSG00000003228	Grk5
chr19	6489331	6489515	NM_009203	ENSMUSG00000061742	Slc22a12	chr19	6489022	6489423	NM_009203	ENSMUSG00000061742	Slc22a12
chr2	118872363	118872579	XM_006500376	ENSMUSG00000027326	Casc5	chr2	118872316	118872769	XM_006500376	ENSMUSG00000027326	Casc5
chr2	126128912	126129265	XM_006500129	ENSMUSG00000023330	Dtwd1	chr2	126128761	126129466	XM_006500129	ENSMUSG00000023330	Dtwd1
chr2	148347744	148348020	NM_010740	ENSMUSG00000027435	Cd93	chr2	148347762	148348301	NM_010740	ENSMUSG00000027435	Cd93
chr2	152968600	152968810	XM_006500476	ENSMUSG00000068040	Tm9sf4	chr2	152968672	152968927	XM_006500476	ENSMUSG00000068040	Tm9sf4
chr2	158187050	158187363	NR_015463		9430008C03Rik	chr2	158186849	158187661	NR_015463		9430008C03Rik
chr2	165186681	165186895	XM_006499830	ENSMUSG00000056824	Zfp663	chr2	165186414	165186878	XM_006499830	ENSMUSG00000056824	Zfp663
chr2	166619088	166619251	XM_006500371	ENSMUSG00000042854	Trp53rk	chr2	166618898	166619440	XM_006500371	ENSMUSG00000042854	Trp53rk
chr2	166892062	166892279	NR_028540		Snord12	chr2	166891862	166892414	NR_028540		Snord12
chr2	3035477	3035683	XM_006497478	ENSMUSG00000050530	Fam171a1	chr2	3035275	3035854	XM_006497478	ENSMUSG00000050530	Fam171a1
chr2	5766140	5766561	XM_006497510	ENSMUSG00000025817	Nudt5	chr2	5765948	5766565	XM_006497510	ENSMUSG00000025817	Nudt5
chr2	83554964	83555170	XM_006498807	ENSMUSG00000027087	Itgav	chr2	83554837	83555347	XM_006498807	ENSMUSG00000027087	Itgav
chr3	105762031	105762157	NM_027432	ENSMUSG00000000561	Wdr77	chr3	105761789	105762287	NM_027432	ENSMUSG00000000561	Wdr77
chr3	108374566	108374800	NM_025444		Taf13	chr3	108374366	108374944	NM_025444		Taf13
chr3	122341695	122341907	NM_001114665	ENSMUSG00000039735	Fnbp1l	chr3	122341471	122342040	NM_001114665	ENSMUSG00000039735	Fnbp1l
chr3	57455623	57455892	XM_006501690		Commd2	chr3	57455316	57455905	XM_006501690		Commd2
chr3	58115239	58115427	XM_006502129	ENSMUSG00000027806	Tsc22d2	chr3	58115259	58115531	XM_006502129	ENSMUSG00000027806	Tsc22d2
chr3	63768586	63768883	NM_001272035	ENSMUSG00000027822	Slc33a1	chr3	63767991	63769207	NM_001272035	ENSMUSG00000027822	Slc33a1
chr3	88095979	88096131	XM_006502263	ENSMUSG00000010538	Tsacc	chr3	88095881	88096356	XM_006502263	ENSMUSG00000010538	Tsacc
chr3	96042216	96042434	NM_054045	ENSMUSG00000081058	Hist2h3c2	chr3	96041914	96042354	NM_054045	ENSMUSG00000081058	Hist2h3c2
chr3	96066922	96067276	NM_033596		Hist2h4	chr3	96066916	96067594	NM_033596		Hist2h4
chr3	96073773	96074040	NM_175666		Hist2h2bb	chr3	96073297	96074156	NM_175666		Hist2h2bb
chr4	108542762	108542938	NM_023537	ENSMUSG00000003411	Rab3b	chr4	108542522	108542968	NM_023537	ENSMUSG00000003411	Rab3b
chr4	108952644	108952847	XM_006502738	ENSMUSG00000028552	Eps15	chr4	108952571	108952901	XM_006502738	ENSMUSG00000028552	Eps15
chr4	124391941	124392190	NM_029157	ENSMUSG00000028902	Sf3a3	chr4	124391558	124392249	NM_029157	ENSMUSG00000028902	Sf3a3
chr4	126693107	126693241	XM_006503405	ENSMUSG00000028820	Sfpq	chr4	126692807	126693257	XM_006503405	ENSMUSG00000028820	Sfpq
chr4	131825541	131826284	NR_002865		Rnu11	chr4	131825545	131826703	NR_002865		Rnu11
chr4	134622813	134622978	XM_006537058	ENSMUSG00000070691	Runx3	chr4	134622528	134623382	XM_006537058	ENSMUSG00000070691	Runx3
chr4	136158720	136159025	XM_006539329	ENSMUSG00000036940	Kdm1a	chr4	136158484	136158979	XM_006539329	ENSMUSG00000036940	Kdm1a
chr4	137860597	137860793	NM_007838	ENSMUSG00000028757	Ddost	chr4	137860449	137860908	NM_007838	ENSMUSG00000028757	Ddost
chr4	34498537	34498770	XM_006538051	ENSMUSG00000028291	Akirin2	chr4	34498690	34499094	XM_006538051	ENSMUSG00000028291	Akirin2
chr4	43044256	43044380	NM_023231	ENSMUSG00000028455	Stoml2	chr4	43044090	43044634	NM_023231	ENSMUSG00000028455	Stoml2
chr4	62186029	62186338	NM_021498		Pole3	chr4	62186030	62186486	XM_006537736	ENSMUSG00000058046	4933430I17Rik
chr4	8574082	8574303	XM_006538004	ENSMUSG00000041235	Chd7	chr4	8574203	8574594	XM_006538004	ENSMUSG00000041235	Chd7
chr4	88287099	88287286	NM_177347	ENSMUSG00000063376	Ifna13	chr4	88286684	88287648	NM_177347	ENSMUSG00000063376	Ifna13
chr4	88405613	88405752	NM_001085531	ENSMUSG00000094355	Gm13283	chr4	88405518	88405894	NM_001085531	ENSMUSG00000094355	Gm13283
chr4	95083752	95083903	XM_006503460	ENSMUSG00000028573	Fggy	chr4	95083655	95084173	XM_006503460	ENSMUSG00000028573	Fggy
chr5	104428833	104428960	NM_053262	ENSMUSG00000029311	Hsd17b11	chr5	104428781	104429193	NM_053262	ENSMUSG00000029311	Hsd17b11
chr5	108494488	108494918	XM_006534808	ENSMUSG00000029267	Mtf2	chr5	108494267	108494965	XM_006534808	ENSMUSG00000029267	Mtf2
chr5	114550150	114550376	NM_001033202	ENSMUSG00000029592	Usp30	chr5	114550026	114550543	NM_001033202	ENSMUSG00000029592	Usp30
chr5	115776889	115777084	NM_025573	ENSMUSG00000029538	Srsf9	chr5	115776655	115777104	NM_025573	ENSMUSG00000029538	Srsf9
chr5	115939531	115939963	XM_006530479	ENSMUSG00000029524	Sirt4	chr5	115939586	115940203	XM_006530479	ENSMUSG00000029524	Sirt4
chr5	116009436	116009837	NM_007475	ENSMUSG00000067274	Rplp0	chr5	116009099	116009616	NM_007475	ENSMUSG00000067274	Rplp0
chr5	138526208	138526422	XM_006504628	ENSMUSG00000029729	Zkscan1	chr5	138526089	138526575	XM_006504628	ENSMUSG00000029729	Zkscan1
chr5	140302723	140303001	XM_006504726	ENSMUSG00000029551	Psmg3	chr5	140302555	140303089	XM_006504726	ENSMUSG00000029551	Psmg3
chr5	143667013	143668440	NM_007393	ENSMUSG00000029580	Actb	chr5	143667148	143667742	NM_007393	ENSMUSG00000029580	Actb
chr5	143667013	143668440	NM_007393	ENSMUSG00000029580	Actb	chr5	143668075	143668326	NM_007393	ENSMUSG00000029580	Actb
chr5	144775765	144775958	XM_006504824	ENSMUSG00000029617	Ccz1	chr5	144775616	144776025	XM_006504824	ENSMUSG00000029617	Ccz1
chr5	147072546	147072718	XM_006504835	ENSMUSG00000029635	Cdk8	chr5	147072463	147072855	XM_006504835	ENSMUSG00000029635	Cdk8
chr5	14987123	14987252	XM_006503517		Gm10354	chr5	14986972	14987337	XM_006503517		Gm10354
chr5	14989184	14989331	XM_006503517		Gm10354	chr5	14989043	14989422	XM_006503517		Gm10354
chr5	149996099	149996295	XM_006504831	ENSMUSG00000041264	Uspl1	chr5	149995114	149996442	XM_006504831	ENSMUSG00000041264	Uspl1
chr5	150138518	150138702	NM_009663	ENSMUSG00000060063	Alox5ap	chr5	150138317	150138883	NM_009663	ENSMUSG00000060063	Alox5ap
chr5	31482517	31482803	XM_006504127	ENSMUSG00000029144	Gtf3c2	chr5	31482428	31482795	XM_006504127	ENSMUSG00000029144	Gtf3c2
chr5	33076613	33076730	XM_006503999	ENSMUSG00000023452	Pisd	chr5	33076564	33077015	XM_006503999	ENSMUSG00000023452	Pisd
chr5	36924764	36925077	XM_006503639	ENSMUSG00000029192	Tbc1d14	chr5	36924950	36925441	XM_006503639	ENSMUSG00000029192	Tbc1d14
chr5	88983069	88983209	NM_023054	ENSMUSG00000070697	Utp3	chr5	88982893	88983633	NM_023054	ENSMUSG00000070697	Utp3
chr6	113026212	113026439	NR_027008	ENSMUSG00000086429	Gt(ROSA)26Sor	chr6	113025781	113026277	NR_027008	ENSMUSG00000086429	Gt(ROSA)26Sor
chr6	115217977	115218140	XM_006505367	ENSMUSG00000030317	Timp4	chr6	115217791	115218398	XM_006505367	ENSMUSG00000030317	Timp4
chr6	117494487	117494645	NR_045731		1700030F04Rik	chr6	117494447	117494795	NR_045731		1700030F04Rik
chr6	125550304	125550482	XM_006505917	ENSMUSG00000001930	Vwf	chr6	125550260	125550521	XM_006505917	ENSMUSG00000001930	Vwf
chr6	136752825	136753058	NM_175652	ENSMUSG00000096010	Hist4h4	chr6	136752159	136753900	NM_175652	ENSMUSG00000096010	Hist4h4
chr6	38645507	38645681	NM_001101507	ENSMUSG00000079598	Clec2l	chr6	38645344	38646077	NM_001101507	ENSMUSG00000079598	Clec2l
chr6	47698454	47698541	NR_002841		Rn4.5s	chr6	47698308	47698694	NR_002841		Rn4.5s
chr6	47728181	47728366	NR_002841		Rn4.5s	chr6	47728026	47728553	NR_030485		Mir704
chr6	50486623	50486908	NM_007808	ENSMUSG00000063694	Cycs	chr6	50486400	50487021	NM_007808	ENSMUSG00000063694	Cycs
chr6	72357204	72357407	XM_006506414	ENSMUSG00000053460	Ggcx	chr6	72357067	72357573	XM_006506414	ENSMUSG00000053460	Ggcx
chr6	82977705	82977941	XM_006505497	ENSMUSG00000068335	Dok1	chr6	82977681	82978197	XM_006505497	ENSMUSG00000068335	Dok1
chr6	86634483	86634717	XM_006506479	ENSMUSG00000001158	Snrnp27	chr6	86634234	86634865	XM_006506479	ENSMUSG00000001158	Snrnp27
chr6	92164648	92164892	XM_006506768	ENSMUSG00000014550	Zfyve20	chr6	92164620	92165160	XM_006506768	ENSMUSG00000014550	Zfyve20
chr7	105319876	105320189	NR_045969		Gm16938	chr7	105319719	105320166	NR_045969		Gm16938
chr7	105964165	105964534	XM_006507586	ENSMUSG00000015957	Wnt11	chr7	105963811	105964450	XM_006507586	ENSMUSG00000015957	Wnt11
chr7	109227223	109227376	NM_001109897	ENSMUSG00000070425	Trpc2	chr7	109227046	109227521	NM_001109897	ENSMUSG00000070425	Trpc2
chr7	111393053	111393181	XM_006508367	ENSMUSG00000056144	Trim34a	chr7	111392787	111393236	XM_006508367	ENSMUSG00000056144	Trim34a
chr7	116077672	116077840	NM_025344		Eif3f	chr7	116077486	116077846	NM_025344		Eif3f
chr7	128221638	128221755	XM_006508351	ENSMUSG00000035004	Igsf6	chr7	128221310	128221794	XM_006508351	ENSMUSG00000035004	Igsf6
chr7	133839120	133839309	NM_029420	ENSMUSG00000059772	Slx1b	chr7	133838943	133839644	NM_029420	ENSMUSG00000059772	Slx1b
chr7	13619864	13620192	XM_006540342	ENSMUSG00000033916	Chmp2a	chr7	13620008	13620269	XM_006540342	ENSMUSG00000033916	Chmp2a
chr7	138506184	138506346	XM_006508153	ENSMUSG00000040177	2310057M21Rik	chr7	138505978	138506452	XM_006508153	ENSMUSG00000040177	2310057M21Rik
chr7	140044107	140044304	XM_006508216	ENSMUSG00000030960	Mettl10	chr7	140043821	140044652	XM_006508216	ENSMUSG00000030960	Mettl10
chr7	141841803	141842061	XM_006507965	ENSMUSG00000058325	Dock1	chr7	141842014	141842507	XM_006507965	ENSMUSG00000058325	Dock1
chr7	151768172	151768445	NM_010175		Fadd	chr7	151768217	151768540	NM_010175		Fadd
chr7	16534081	16534304	XM_006540329	ENSMUSG00000041560	Gltscr2	chr7	16533816	16534184	XM_006540329	ENSMUSG00000041560	Gltscr2
chr7	25292294	25292674	XM_006539837	ENSMUSG00000064264	Zfp428	chr7	25291860	25292364	XM_006539837	ENSMUSG00000064264	Zfp428
chr7	28275836	28276168	XM_006540217	ENSMUSG00000008384	Sertad1	chr7	28275729	28276258	XM_006540217	ENSMUSG00000008384	Sertad1
chr7	28589644	28589764	XM_006539744		Zfp59	chr7	28589483	28589950	XM_006539744		Zfp59
chr7	35457188	35457351	XM_006539900	ENSMUSG00000030499	Kctd15	chr7	35456943	35457482	XM_006539900	ENSMUSG00000030499	Kctd15
chr7	52651349	52651632	XM_006540732	ENSMUSG00000063511	Snrnp70	chr7	52651127	52651739	XM_006540732	ENSMUSG00000063511	Snrnp70
chr7	59143783	59143982	XM_006540618	ENSMUSG00000030498	Gas2	chr7	59143772	59144023	XM_006540618	ENSMUSG00000030498	Gas2
chr7	6362921	6363096	NM_001134752		Gm16532	chr7	6362722	6363282	NM_001134752		Gm16532
chr7	7252221	7252628	XM_006539501	ENSMUSG00000000605	Clcn4-2	chr7	7252022	7252530	XM_006539501	ENSMUSG00000000605	Clcn4-2
chr7	87065406	87065566	NM_009682	ENSMUSG00000063801	Ap3s2	chr7	87065279	87065808	NM_009682	ENSMUSG00000063801	Ap3s2
chr8	107058338	107058646	XM_006530884	ENSMUSG00000031878	Nae1	chr8	107058132	107058826	XM_006530884	ENSMUSG00000031878	Nae1
chr8	107126748	107126902	XM_006531160	ENSMUSG00000048371	Pdp2	chr8	107126520	107127113	XM_006531160	ENSMUSG00000048371	Pdp2
chr8	108225087	108225293	XM_006531211	ENSMUSG00000005699	Pard6a	chr8	108224859	108225365	XM_006531211	ENSMUSG00000005699	Pard6a
chr8	108454734	108454865	NM_023182	ENSMUSG00000031896	Ctrl	chr8	108454446	108454930	NM_023182	ENSMUSG00000031896	Ctrl
chr8	109817148	109817617	XM_006531191	ENSMUSG00000003847	Nfat5	chr8	109816988	109817603	XM_006531191	ENSMUSG00000003847	Nfat5
chr8	109948847	109949164	NM_026277	ENSMUSG00000003848	Nob1	chr8	109948770	109949369	NM_026277	ENSMUSG00000003848	Nob1
chr8	112089616	112089932	NM_175646	ENSMUSG00000031723	Txnl4b	chr8	112089176	112089720	XM_006531261	ENSMUSG00000037993	Dhx38
chr8	112302181	112302564	XM_006530584		Ap1g1	chr8	112302133	112302651	XM_006530584		Ap1g1
chr8	124109506	124109751	NM_026160		Map1lc3b	chr8	124109547	124109798	NM_026160		Map1lc3b
chr8	124514825	124515242	NR_106096		Mir7237	chr8	124514633	124515190	NR_106096		Mir7237
chr8	125897441	125897977	XM_006531296	ENSMUSG00000001472	Tcf25	chr8	125897259	125898032	XM_006531296	ENSMUSG00000001472	Tcf25
chr8	129021517	129021792	XM_006530817	ENSMUSG00000090290	Gm17296	chr8	129021435	129021900	XM_006530817	ENSMUSG00000090290	Gm17296
chr8	129494856	129495212	XM_006531182	ENSMUSG00000033931	Rbm34	chr8	129494812	129495240	XM_006531182	ENSMUSG00000033931	Rbm34
chr8	129510404	129510660	XM_006531182	ENSMUSG00000033931	Rbm34	chr8	129510222	129510806	XM_006531182	ENSMUSG00000033931	Rbm34
chr8	13757401	13757752	XM_006508882	ENSMUSG00000038416	Cdc16	chr8	13757391	13757888	XM_006508882	ENSMUSG00000038416	Cdc16
chr8	19703081	19703325	NM_001270553		Gm21119	chr8	19703047	19703601	NM_001270553		Gm21119
chr8	19707471	19707632	NM_001270553		Gm21119	chr8	19707259	19707775	NM_001270553		Gm21119
chr8	19784483	19784721	XM_006508847		4930467E23Rik	chr8	19784321	19785007	XM_006508847		4930467E23Rik
chr8	19784741	19784982	XM_006508847		4930467E23Rik	chr8	19784321	19785007	XM_006508847		4930467E23Rik
chr8	20001974	20002125	NR_030708	ENSMUSG00000071796	6820431F20Rik	chr8	20002013	20002270	NR_030708	ENSMUSG00000071796	6820431F20Rik
chr8	20011827	20011988	NR_030708	ENSMUSG00000071796	6820431F20Rik	chr8	20011755	20012025	NR_030708	ENSMUSG00000071796	6820431F20Rik
chr8	20020274	20020591	NM_001024708	ENSMUSG00000071793	2610005L07Rik	chr8	20020021	20020624	NR_030708	ENSMUSG00000071796	6820431F20Rik
chr8	32297669	32297890	XM_006509025	ENSMUSG00000046152	Fut10	chr8	32297497	32298157	XM_006509025	ENSMUSG00000046152	Fut10
chr8	3450973	3451159	XM_006508865		Pex11g	chr8	3450568	3451122	XM_006508865		Pex11g
chr8	47020080	47020308	XM_006509313	ENSMUSG00000071104	Ccdc110	chr8	47019961	47020587	XM_006509313	ENSMUSG00000071104	Ccdc110
chr8	47637030	47637562	XM_006509498	ENSMUSG00000031629	Cenpu	chr8	47636922	47637523	XM_006509498	ENSMUSG00000031629	Cenpu
chr8	69970736	69970885	XM_006509590	ENSMUSG00000025588	Nat1	chr8	69970713	69971033	XM_006509590	ENSMUSG00000025588	Nat1
chr8	71317639	71318216	XM_006509741	ENSMUSG00000031864	Ints10	chr8	71317589	71318210	XM_006509741	ENSMUSG00000031864	Ints10
chr8	73153717	73154198	XM_006509669		Gdf15	chr8	73153517	73154139	XM_006509669		Gdf15
chr8	77632520	77632717	XM_006530750	ENSMUSG00000005410	Mcm5	chr8	77632406	77633011	XM_006530750	ENSMUSG00000005410	Mcm5
chr8	89109651	89109978	XM_006530984	ENSMUSG00000036872	Abcc12	chr8	89109509	89109948	XM_006530984	ENSMUSG00000036872	Abcc12
chr9	104955485	104955640	NM_053159	ENSMUSG00000032563	Mrpl3	chr9	104955365	104955830	NM_053159	ENSMUSG00000032563	Mrpl3
chr9	114636464	114636620	XM_006512242	ENSMUSG00000032434	Cmtm6	chr9	114636306	114636891	XM_006512242	ENSMUSG00000032434	Cmtm6
chr9	20189248	20189509	NM_001004190	ENSMUSG00000045519	Zfp560	chr9	20189249	20190121	NM_001004190	ENSMUSG00000045519	Zfp560
chr9	21397176	21397520	NM_001205157	ENSMUSG00000032182	Yipf2	chr9	21397348	21397623	NM_001205157	ENSMUSG00000032182	Yipf2
chr9	32503229	32503477	XM_006510269	ENSMUSG00000032035	Ets1	chr9	32503011	32503563	XM_006510269	ENSMUSG00000032035	Ets1
chr9	41758699	41759029	NM_011436		Sorl1	chr9	41758938	41759711	NM_011436		Sorl1
chr9	44187204	44187493	XM_006509959	ENSMUSG00000032115	Hyou1	chr9	44187081	44187332	XM_006509959	ENSMUSG00000032115	Hyou1
chr9	45811926	45812046	XM_006510590	ENSMUSG00000034135	Sik3	chr9	45811786	45812189	XM_006510590	ENSMUSG00000034135	Sik3
chr9	61746348	61746495	NM_018853	ENSMUSG00000007892	Rplp1	chr9	61746248	61746685	NM_018853	ENSMUSG00000007892	Rplp1
chr9	65044056	65044433	XM_006511004	ENSMUSG00000032392	Parp16	chr9	65043362	65044579	XM_006511004	ENSMUSG00000032392	Parp16
chr9	65049257	65049651	XM_006511004	ENSMUSG00000032392	Parp16	chr9	65049300	65049593	XM_006511004	ENSMUSG00000032392	Parp16
chr9	65732716	65733024	XM_006511296	ENSMUSG00000032386	Trip4	chr9	65732575	65733128	XM_006511296	ENSMUSG00000032386	Trip4
chr9	69860174	69860429	XM_006511116	ENSMUSG00000033543	Gtf2a2	chr9	69860352	69860664	XM_006511116	ENSMUSG00000033543	Gtf2a2
chr9	78023094	78023244	NR_040401	ENSMUSG00000097574	C920006O11Rik	chr9	78022997	78023561	NR_040401	ENSMUSG00000097574	C920006O11Rik
chr9	99040824	99041043	XM_006511520	ENSMUSG00000032462	Pik3cb	chr9	99040842	99041098	XM_006511520	ENSMUSG00000032462	Pik3cb
chrX	148450223	148450410	XM_006528965	ENSMUSG00000025257	Ribc1	chrX	148449995	148450434	XM_006528965	ENSMUSG00000025257	Ribc1
chrX	166424431	166425821	NM_001039559	ENSMUSG00000072844	G530011O06Rik	chrX	166424850	166425331	NM_001039559	ENSMUSG00000072844	G530011O06Rik
chrX	71516072	71516251	NM_052835	ENSMUSG00000008682	Rpl10	chrX	71515884	71516330	NM_052835	ENSMUSG00000008682	Rpl10

## Sheet: Sheet2
chr1	135557887	135558063	XM_006529864	ENSMUSG00000026464	Zc3h11a	chr1	135557908	135558230	XM_006529864	ENSMUSG00000026464	Zc3h11a
chr1	145624233	145624507	XM_006529760	ENSMUSG00000018189	Uchl5	chr1	145623560	145624554	XM_006529294	ENSMUSG00000018199	Trove2
chr1	162970144	162970525	NR_028543	ENSMUSG00000064968	Snord47	chr1	162970234	162970903	NR_028543	ENSMUSG00000064968	Snord47
chr1	171461584	171461776	XM_006496958	ENSMUSG00000026683	Nuf2	chr1	171461327	171462095	XM_006496958	ENSMUSG00000026683	Nuf2
chr1	53409594	53409752	XM_006496275	ENSMUSG00000026095	Asnsd1	chr1	53409354	53409842	XM_006496275	ENSMUSG00000026095	Asnsd1
chr1	72290933	72291353	XM_006496111	ENSMUSG00000039395	Mreg	chr1	72291142	72291398	XM_006496111	ENSMUSG00000039395	Mreg
chr1	72301759	72302193	XM_006495628	ENSMUSG00000026189	Pecr	chr1	72301833	72302113	XM_006495628	ENSMUSG00000026189	Pecr
chr1	74443917	74444210	NR_029743		Mir26b	chr1	74444031	74444369	NR_029743		Mir26b
chr1	75556117	75556374	XM_006496449		Slc4a3	chr1	75556019	75556624	XM_006496449		Slc4a3
chr1	79772570	79772797	NM_001081210	ENSMUSG00000026248	Mrpl44	chr1	79772399	79772886	NM_001081210	ENSMUSG00000026248	Mrpl44
chr1	88383822	88384215	NM_008972	ENSMUSG00000026238	Ptma	chr1	88383801	88384413	NM_008972	ENSMUSG00000026238	Ptma
chr1	88428823	88429079	NM_008972	ENSMUSG00000026238	Ptma	chr1	88428846	88429097	NM_008972	ENSMUSG00000026238	Ptma
chr1	88483585	88483808	XM_006529623	ENSMUSG00000026240	Cops7b	chr1	88483423	88483929	XM_006529623	ENSMUSG00000026240	Cops7b
chr1	90173261	90174697	NM_172505		A730008H23Rik	chr1	90174014	90174660	XM_006529720	ENSMUSG00000044783	Hjurp
chr1	95375074	95375366	XM_006529073	ENSMUSG00000034088	Hdlbp	chr1	95374848	95375324	XM_006529073	ENSMUSG00000034088	Hdlbp
chr10	111409673	111409934	NM_178610	ENSMUSG00000063334	Krr1	chr10	111409531	111410037	NM_178610	ENSMUSG00000063334	Krr1
chr10	11169690	11169843	XM_006512521		Epm2a	chr10	11169723	11169974	XM_006512521		Epm2a
chr10	126356282	126356482	XM_006514037	ENSMUSG00000025436	Xrcc6bp1	chr10	126356035	126356564	XM_006514037	ENSMUSG00000025436	Xrcc6bp1
chr10	126749369	126749560	XM_006513568	ENSMUSG00000040354	Mars	chr10	126749268	126749729	XM_006513568	ENSMUSG00000040354	Mars
chr10	127895465	127895748	NR_106183	ENSMUSG00000098957	Mir8105	chr10	127895352	127895837	NR_106183	ENSMUSG00000098957	Mir8105
chr10	127984725	127985132	XM_006513012		Zc3h10	chr10	127985110	127985361	XM_006513012		Zc3h10
chr10	23506870	23507225	NM_011295	ENSMUSG00000061983	Rps12	chr10	23506682	23507461	NM_011295	ENSMUSG00000061983	Rps12
chr10	24589520	24589854	NM_001166416	ENSMUSG00000019984	Med23	chr10	24589371	24590046	NM_001166416	ENSMUSG00000019984	Med23
chr10	39978298	39978640	XM_006512829	ENSMUSG00000019837	Gtf3c6	chr10	39978175	39979113	XM_006512829	ENSMUSG00000019837	Gtf3c6
chr10	56502249	56502424	XM_006512541	ENSMUSG00000050953	Gja1	chr10	56502104	56502575	XM_006512541	ENSMUSG00000050953	Gja1
chr10	61912363	61912714	XM_006513809	ENSMUSG00000020079	Supv3l1	chr10	61912210	61912700	XM_006513809	ENSMUSG00000020079	Supv3l1
chr10	62892218	62892436	XM_006513475	ENSMUSG00000060843	Ctnna3	chr10	62892062	62892610	XM_006513475	ENSMUSG00000060843	Ctnna3
chr10	66384202	66384353	XM_006513726	ENSMUSG00000019873	Reep3	chr10	66383974	66384537	XM_006513726	ENSMUSG00000019873	Reep3
chr10	79297670	79297838	XM_006514328	ENSMUSG00000035852	Misp	chr10	79297556	79298005	XM_006514328	ENSMUSG00000035852	Misp
chr10	82257871	82257996	NR_038042	ENSMUSG00000056821	1700028I16Rik	chr10	82257991	82258600	NR_038042	ENSMUSG00000056821	1700028I16Rik
chr10	93498632	93498737	XM_006513214	ENSMUSG00000020021	Fgd6	chr10	93498479	93498923	XM_006513214	ENSMUSG00000020021	Fgd6
chr10	99078591	99078730	NR_038019		Gm20110	chr10	99078352	99078861	NR_038019		Gm20110
chr11	101503352	101503543	XM_006533945	ENSMUSG00000010362	Rdm1	chr11	101503526	101503777	XM_006533945	ENSMUSG00000010362	Rdm1
chr11	101519720	101520025	NM_025404	ENSMUSG00000034936	Arl4d	chr11	101519556	101519869	NM_025404	ENSMUSG00000034936	Arl4d
chr11	101519720	101520025	NM_025404	ENSMUSG00000034936	Arl4d	chr11	101519990	101520912	NM_025404	ENSMUSG00000034936	Arl4d
chr11	104451495	104451703	XM_006532312	ENSMUSG00000020689	Itgb3	chr11	104451250	104451940	XM_006532312	ENSMUSG00000020689	Itgb3
chr11	114530039	114530341	XM_006534007	ENSMUSG00000057322	Rpl38	chr11	114529208	114530079	XM_006534007	ENSMUSG00000057322	Rpl38
chr11	115465402	115465672	NM_025305		Mrps7	chr11	115465134	115465747	NM_025305		Mrps7
chr11	115885335	115885764	XM_006532248	ENSMUSG00000016559	H3f3b	chr11	115884948	115885429	XM_006532248	ENSMUSG00000016559	H3f3b
chr11	115885335	115885764	XM_006532248	ENSMUSG00000016559	H3f3b	chr11	115885441	115885798	XM_006532248	ENSMUSG00000016559	H3f3b
chr11	118947681	118947956	NM_007625	ENSMUSG00000039989	Cbx4	chr11	118947727	118948178	NM_007625	ENSMUSG00000039989	Cbx4
chr11	120657671	120657867	XM_006534075	ENSMUSG00000025155	Dus1l	chr11	120657456	120657988	XM_006534075	ENSMUSG00000025155	Dus1l
chr11	121669504	121669788	XM_006534383	ENSMUSG00000039198	Ptchd3	chr11	121669476	121669831	XM_006534383	ENSMUSG00000039198	Ptchd3
chr11	19820400	19820666	XM_006514456	ENSMUSG00000045671	Spred2	chr11	19820049	19820697	XM_006514456	ENSMUSG00000045671	Spred2
chr11	20012249	20012480	XM_006514780	ENSMUSG00000020152	Actr2	chr11	20012181	20012432	XM_006514780	ENSMUSG00000020152	Actr2
chr11	3439142	3439352	XM_006514718	ENSMUSG00000020439	Smtn	chr11	3439025	3439409	XM_006514718	ENSMUSG00000020439	Smtn
chr11	40568938	40569118	XR_388343	ENSMUSG00000020326	Ccng1	chr11	40568732	40569154	XR_388343	ENSMUSG00000020326	Ccng1
chr11	53816405	53816509	XM_006533804	ENSMUSG00000063652	Slc22a21	chr11	53816083	53816673	XM_006533804	ENSMUSG00000063652	Slc22a21
chr11	55332333	55332561	NR_028480	ENSMUSG00000065061	Gm12238	chr11	55332172	55332721	NR_028480	ENSMUSG00000065061	Gm12238
chr11	58115923	58116110	XM_006531919	ENSMUSG00000037243	Zfp692	chr11	58115569	58116427	XM_006531919	ENSMUSG00000037243	Zfp692
chr11	62271686	62271923	XR_388479		Pigl	chr11	62271672	62272257	XR_388479		Pigl
chr11	68924048	68924239	XM_006534556		Hes7	chr11	68923666	68924761	XM_006534556		Hes7
chr11	69484661	69485127	NM_001159375	ENSMUSG00000059796	Eif4a1	chr11	69484597	69485222	NM_001159375	ENSMUSG00000059796	Eif4a1
chr11	69571789	69572161	XM_006532611	ENSMUSG00000005198	Polr2a	chr11	69571868	69572386	XM_006532611	ENSMUSG00000005198	Polr2a
chr11	72951784	72952029	NM_010353	ENSMUSG00000050107	Gsg2	chr11	72951575	72952194	NM_010353	ENSMUSG00000050107	Gsg2
chr11	83085142	83085542	XM_006533236	ENSMUSG00000082101	Slfn14	chr11	83084925	83085555	XM_006533236	ENSMUSG00000082101	Slfn14
chr11	86570892	86571240	XM_006533983	ENSMUSG00000047126	Cltc	chr11	86570753	86571775	XM_006533983	ENSMUSG00000047126	Cltc
chr11	87236485	87236906	XM_006534541	ENSMUSG00000010342	Tex14	chr11	87236164	87236770	XM_006534541	ENSMUSG00000010342	Tex14
chr11	87256922	87257212	XM_006534541	ENSMUSG00000010342	Tex14	chr11	87256822	87257336	XM_006534541	ENSMUSG00000010342	Tex14
chr11	87262300	87262749	XM_006534541	ENSMUSG00000010342	Tex14	chr11	87262318	87263061	XM_006534541	ENSMUSG00000010342	Tex14
chr11	87276110	87276495	XM_006534541	ENSMUSG00000010342	Tex14	chr11	87275837	87276681	XM_006534541	ENSMUSG00000010342	Tex14
chr11	87994334	87994572	XM_006531921	ENSMUSG00000018378	Cuedc1	chr11	87994489	87995060	XM_006531921	ENSMUSG00000018378	Cuedc1
chr11	93829595	93829930	XM_006532444		Nme1	chr11	93829411	93830173	XM_006532444		Nme1
chr11	97892628	97893046	XM_006532610	ENSMUSG00000017404	Rpl19	chr11	97892500	97892945	XM_006532610	ENSMUSG00000017404	Rpl19
chr11	98649986	98650307	XM_006534351	ENSMUSG00000052915	Msl1	chr11	98650007	98650536	XM_006534351	ENSMUSG00000052915	Msl1
chr12	106221886	106222037	XM_006515651	ENSMUSG00000054150	Syne3	chr12	106221580	106222049	XM_006515651	ENSMUSG00000054150	Syne3
chr12	13255967	13256264	NM_134040	ENSMUSG00000037149	Ddx1	chr12	13255737	13256216	NM_134040	ENSMUSG00000037149	Ddx1
chr12	32829569	32829740	XM_006515112	ENSMUSG00000020573	Pik3cg	chr12	32829380	32829805	XM_006515112	ENSMUSG00000020573	Pik3cg
chr12	56499753	56499997	XM_006515884	ENSMUSG00000021024	Psma6	chr12	56499526	56499925	XM_006515884	ENSMUSG00000021024	Psma6
chr12	56937339	56937474	XR_381529	ENSMUSG00000012076	Brms1l	chr12	56937023	56937424	XR_381529	ENSMUSG00000012076	Brms1l
chr12	56937339	56937474	XR_381529	ENSMUSG00000012076	Brms1l	chr12	56937428	56937823	XR_381529	ENSMUSG00000012076	Brms1l
chr12	70285197	70285302	NM_146035	ENSMUSG00000043998	Mgat2	chr12	70284913	70285205	NM_025589	ENSMUSG00000049751	Rpl36al
chr12	74224591	74224795	XM_006515526	ENSMUSG00000021103	Mnat1	chr12	74224425	74225033	XM_006515526	ENSMUSG00000021103	Mnat1
chr12	81564160	81564293	XM_006516414	ENSMUSG00000032705	Exd2	chr12	81563918	81564320	XM_006516414	ENSMUSG00000032705	Exd2
chr12	86814560	86814920	NM_010234	ENSMUSG00000021250	Fos	chr12	86814671	86815186	NM_010234	ENSMUSG00000021250	Fos
chr13	112477835	112477924	XM_006517615	ENSMUSG00000032727	Mier3	chr13	112477616	112478049	XM_006517615	ENSMUSG00000032727	Mier3
chr13	120276551	120276669	NM_001039244	ENSMUSG00000074634	Gm7120	chr13	120276229	120276649	NM_001039244	ENSMUSG00000074634	Gm7120
chr13	21259580	21259934	XM_006516606	ENSMUSG00000021326	Trim27	chr13	21258974	21260290	XM_006516606	ENSMUSG00000021326	Trim27
chr13	21454560	21454831	XM_006516659	ENSMUSG00000036721	Zscan12	chr13	21454437	21455046	XM_006516659	ENSMUSG00000036721	Zscan12
chr13	23391856	23392077	NR_046038	ENSMUSG00000085122	4933404K08Rik	chr13	23391597	23392264	NR_046038	ENSMUSG00000085122	4933404K08Rik
chr13	23673696	23674273	NM_175654		Hist1h4d	chr13	23673274	23673720	NM_175654		Hist1h4d
chr13	24893000	24893171	NM_024473		BC005537	chr13	24893046	24893493	NM_024473		BC005537
chr13	55736225	55736484	XM_006517202	ENSMUSG00000021500	Ddx46	chr13	55735990	55736597	XM_006517202	ENSMUSG00000021500	Ddx46
chr13	97158305	97158475	XM_006517751	ENSMUSG00000021671	Poc5	chr13	97157913	97158376	XM_006517751	ENSMUSG00000021671	Poc5
chr14	22650507	22650862	NM_011695	ENSMUSG00000021771	Vdac2	chr14	22650180	22650536	NM_011695	ENSMUSG00000021771	Vdac2
chr14	57396949	57397103	XM_006519393	ENSMUSG00000021938	Pspc1	chr14	57397091	57397489	XM_006519393	ENSMUSG00000021938	Pspc1
chr14	57506080	57506231	XM_006519665	ENSMUSG00000021945	Zmym2	chr14	57505901	57506398	XM_006519665	ENSMUSG00000021945	Zmym2
chr14	65059771	65059957	XM_006518428	ENSMUSG00000054733	Msra	chr14	65059554	65060186	XM_006518428	ENSMUSG00000054733	Msra
chr14	75164077	75164212	XM_006518543	ENSMUSG00000021996	Esd	chr14	75163974	75164415	XM_006518543	ENSMUSG00000021996	Esd
chr14	77721570	77721733	XM_006518999	ENSMUSG00000022012	Enox1	chr14	77721497	77721836	XM_006518999	ENSMUSG00000022012	Enox1
chr14	78730248	78730421	NM_011613	ENSMUSG00000022015	Tnfsf11	chr14	78730240	78730685	NM_011613	ENSMUSG00000022015	Tnfsf11
chr14	8930513	8930682	XM_006517975	ENSMUSG00000033885	Pxk	chr14	8930306	8930869	XM_006517975	ENSMUSG00000033885	Pxk
chr15	101114265	101114525	XM_006521310	ENSMUSG00000037204	9430023L20Rik	chr15	101114147	101114710	XM_006521310	ENSMUSG00000037204	9430023L20Rik
chr15	102514135	102514295	NR_030460	ENSMUSG00000076009	Mir688	chr15	102514152	102514575	NR_030460	ENSMUSG00000076009	Mir688
chr15	34358644	34358824	NM_001163485	ENSMUSG00000058600	Rpl30	chr15	34358488	34358926	NM_001163485	ENSMUSG00000058600	Rpl30
chr15	68090046	68090322	XM_006521124	ENSMUSG00000022335	Zfat	chr15	68089704	68090462	XM_006521124	ENSMUSG00000022335	Zfat
chr15	72347570	72347725	XM_006520768	ENSMUSG00000036760	Kcnk9	chr15	72347407	72347844	XM_006520768	ENSMUSG00000036760	Kcnk9
chr15	74915923	74916306	NM_001099217	ENSMUSG00000022584	Ly6c2	chr15	74915801	74916097	NM_001099217	ENSMUSG00000022584	Ly6c2
chr15	74916513	74916591	NM_001099217	ENSMUSG00000022584	Ly6c2	chr15	74916532	74917644	NM_001099217	ENSMUSG00000022584	Ly6c2
chr15	74916772	74917021	NM_001099217	ENSMUSG00000022584	Ly6c2	chr15	74916532	74917644	NM_001099217	ENSMUSG00000022584	Ly6c2
chr15	76157670	76157984	NM_175399	ENSMUSG00000034259	Exosc4	chr15	76157431	76158214	NM_175399	ENSMUSG00000034259	Exosc4
chr15	76437878	76438025	XM_006521600	ENSMUSG00000034022	Cpsf1	chr15	76437682	76438319	XM_006521600	ENSMUSG00000034022	Cpsf1
chr15	76730223	76730506	NM_025536	ENSMUSG00000055041	Commd5	chr15	76730324	76730575	NM_025536	ENSMUSG00000055041	Commd5
chr15	82771197	82771355	XM_006520728	ENSMUSG00000041852	Tcf20	chr15	82771110	82771387	XM_006520728	ENSMUSG00000041852	Tcf20
chr15	82980215	82980512	NR_004432	ENSMUSG00000065176	Rnu12	chr15	82980292	82980574	NR_004432	ENSMUSG00000065176	Rnu12
chr15	96767358	96767568	XM_006521346	ENSMUSG00000022464	Slc38a4	chr15	96767012	96767668	XM_006521346	ENSMUSG00000022464	Slc38a4
chr15	97794526	97794639	XM_006521117	ENSMUSG00000052369	Tmem106c	chr15	97794209	97794893	XM_006521117	ENSMUSG00000052369	Tmem106c
chr16	17928461	17928831	NM_153150	ENSMUSG00000003528	Slc25a1	chr16	17928552	17929172	NM_153150	ENSMUSG00000003528	Slc25a1
chr16	30188052	30188197	XM_006522585	ENSMUSG00000023176	Cpn2	chr16	30187794	30188896	XM_006522585	ENSMUSG00000023176	Cpn2
chr16	30587902	30588112	NM_178069		Lsg1	chr16	30587659	30588195	NM_178069		Lsg1
chr16	33062045	33062449	XM_006522123		Lmln	chr16	33062021	33062272	XM_006522123		Lmln
chr16	4667269	4667456	XM_006522753	ENSMUSG00000039637	Coro7	chr16	4667382	4667636	XM_006522753	ENSMUSG00000039637	Coro7
chr16	84735400	84735669	NM_017404	ENSMUSG00000022889	Mrpl39	chr16	84735237	84735881	NM_017404	ENSMUSG00000022889	Mrpl39
chr17	13185333	13185651	XM_006523341	ENSMUSG00000060475	Wtap	chr17	13185281	13185869	XM_006523341	ENSMUSG00000060475	Wtap
chr17	24210334	24210646	NM_027008	ENSMUSG00000016946	Kctd5	chr17	24210133	24210790	NM_027008	ENSMUSG00000016946	Kctd5
chr17	24615726	24615978	XM_006524678	ENSMUSG00000024142	Mlst8	chr17	24615459	24616222	XM_006524678	ENSMUSG00000024142	Mlst8
chr17	27787230	27787362	XM_006524226	ENSMUSG00000040276	Pacsin1	chr17	27787089	27787525	XM_006524226	ENSMUSG00000040276	Pacsin1
chr17	28363025	28363232	XM_006523859	ENSMUSG00000002250	Ppard	chr17	28362956	28363496	XM_006523859	ENSMUSG00000002250	Ppard
chr17	3084407	3084505	NR_003519		Pisd-ps2	chr17	3083858	3084842	NR_003519		Pisd-ps2
chr17	56752706	56753082	XM_006524630	ENSMUSG00000057863	Rpl36	chr17	56752554	56753036	XM_006524630	ENSMUSG00000057863	Rpl36
chr17	81171931	81172152	XM_006524192	ENSMUSG00000024242	Map4k3	chr17	81171894	81172347	XM_006524192	ENSMUSG00000024242	Map4k3
chr18	32307220	32307567	XM_006525721	ENSMUSG00000024386	Proc	chr18	32307156	32307420	XM_006525721	ENSMUSG00000024386	Proc
chr18	32607890	32608099	NR_045403	ENSMUSG00000097413	A830052D11Rik	chr18	32607882	32608299	NR_045403	ENSMUSG00000097413	A830052D11Rik
chr18	57722644	57722852	NR_015494	ENSMUSG00000086607	4930511M06Rik	chr18	57722519	57722793	NR_015494	ENSMUSG00000086607	4930511M06Rik
chr18	61148887	61149042	XM_006525929	ENSMUSG00000052026	Slc6a7	chr18	61148769	61149265	XM_006525929	ENSMUSG00000052026	Slc6a7
chr18	66564288	66564453	NM_021451	ENSMUSG00000024521	Pmaip1	chr18	66564108	66564383	NM_021451	ENSMUSG00000024521	Pmaip1
chr18	67883995	67884195	XM_006525723	ENSMUSG00000024539	Ptpn2	chr18	67883708	67884138	XM_006525723	ENSMUSG00000024539	Ptpn2
chr18	82862433	82862647	XM_006526490	ENSMUSG00000041258	Zfp236	chr18	82862225	82862649	XM_006526490	ENSMUSG00000041258	Zfp236
chr18	85121177	85121428	XM_006526524	ENSMUSG00000024645	Timm21	chr18	85120769	85121453	XM_006526524	ENSMUSG00000024645	Timm21
chr19	12085439	12086328	NM_146680	ENSMUSG00000067529	Olfr1423	chr19	12084563	12087150	NM_146680	ENSMUSG00000067529	Olfr1423
chr19	18787381	18787655	XM_006526950	ENSMUSG00000047044	D030056L22Rik	chr19	18787255	18787778	XM_006526950	ENSMUSG00000047044	D030056L22Rik
chr19	29138453	29138696	NR_045687		Gm9895	chr19	29138301	29138867	NR_045687		Gm9895
chr19	31157343	31157615	NM_031249	ENSMUSG00000053536	Cstf2t	chr19	31156647	31157695	NM_031249	ENSMUSG00000053536	Cstf2t
chr19	32463525	32463902	NR_033198	ENSMUSG00000097787	2700046G09Rik	chr19	32463443	32464081	NR_033198	ENSMUSG00000097787	2700046G09Rik
chr19	3282970	3283183	XM_006531777	ENSMUSG00000024829	Mrpl21	chr19	3282691	3283283	XM_006531701		Ighmbp2
chr19	3576199	3576685	XM_006531789	ENSMUSG00000024908	Ppp6r3	chr19	3576039	3576650	XM_006531789	ENSMUSG00000024908	Ppp6r3
chr19	38298599	38298903	XM_006527334	ENSMUSG00000054237	Fra10ac1	chr19	38298426	38298961	XM_006527334	ENSMUSG00000054237	Fra10ac1
chr19	40619433	40619645	XM_006526789		Sorbs1	chr19	40619313	40619805	XM_006526789		Sorbs1
chr19	43604713	43605024	XR_386441	ENSMUSG00000025190	Got1	chr19	43604565	43605392	XR_386441	ENSMUSG00000025190	Got1
chr19	46089128	46089496	NM_176785	ENSMUSG00000074811	Hps6	chr19	46088950	46089457	NM_176785	ENSMUSG00000074811	Hps6
chr19	46131677	46131937	XM_006527007	ENSMUSG00000055491	Pprc1	chr19	46131482	46132066	XM_006527007	ENSMUSG00000055491	Pprc1
chr19	56208691	56208901	XM_006527014	ENSMUSG00000025075	Habp2	chr19	56208611	56209103	XM_006527014	ENSMUSG00000025075	Habp2
chr19	60539741	60540186	XM_006527057	ENSMUSG00000045052	Prlhr	chr19	60540094	60540421	XM_006527057	ENSMUSG00000045052	Prlhr
chr19	6067076	6067422	NM_028454	ENSMUSG00000024799	Tm7sf2	chr19	6066931	6067378	NM_028454	ENSMUSG00000024799	Tm7sf2
chr19	6076893	6077410	NM_001081041	ENSMUSG00000024797	Vps51	chr19	6077143	6077570	NM_001081041	ENSMUSG00000024797	Vps51
chr19	60965523	60965770	XM_006526697	ENSMUSG00000003228	Grk5	chr19	60965267	60965904	XM_006526697	ENSMUSG00000003228	Grk5
chr19	6489331	6489515	NM_009203	ENSMUSG00000061742	Slc22a12	chr19	6489022	6489423	NM_009203	ENSMUSG00000061742	Slc22a12
chr2	118872363	118872579	XM_006500376	ENSMUSG00000027326	Casc5	chr2	118872316	118872769	XM_006500376	ENSMUSG00000027326	Casc5
chr2	126128912	126129265	XM_006500129	ENSMUSG00000023330	Dtwd1	chr2	126128761	126129466	XM_006500129	ENSMUSG00000023330	Dtwd1
chr2	148347744	148348020	NM_010740	ENSMUSG00000027435	Cd93	chr2	148347762	148348301	NM_010740	ENSMUSG00000027435	Cd93
chr2	152968600	152968810	XM_006500476	ENSMUSG00000068040	Tm9sf4	chr2	152968672	152968927	XM_006500476	ENSMUSG00000068040	Tm9sf4
chr2	158187050	158187363	NR_015463		9430008C03Rik	chr2	158186849	158187661	NR_015463		9430008C03Rik
chr2	165186681	165186895	XM_006499830	ENSMUSG00000056824	Zfp663	chr2	165186414	165186878	XM_006499830	ENSMUSG00000056824	Zfp663
chr2	166619088	166619251	XM_006500371	ENSMUSG00000042854	Trp53rk	chr2	166618898	166619440	XM_006500371	ENSMUSG00000042854	Trp53rk
chr2	166892062	166892279	NR_028540		Snord12	chr2	166891862	166892414	NR_028540		Snord12
chr2	3035477	3035683	XM_006497478	ENSMUSG00000050530	Fam171a1	chr2	3035275	3035854	XM_006497478	ENSMUSG00000050530	Fam171a1
chr2	5766140	5766561	XM_006497510	ENSMUSG00000025817	Nudt5	chr2	5765948	5766565	XM_006497510	ENSMUSG00000025817	Nudt5
chr2	83554964	83555170	XM_006498807	ENSMUSG00000027087	Itgav	chr2	83554837	83555347	XM_006498807	ENSMUSG00000027087	Itgav
chr3	105762031	105762157	NM_027432	ENSMUSG00000000561	Wdr77	chr3	105761789	105762287	NM_027432	ENSMUSG00000000561	Wdr77
chr3	108374566	108374800	NM_025444		Taf13	chr3	108374366	108374944	NM_025444		Taf13
chr3	122341695	122341907	NM_001114665	ENSMUSG00000039735	Fnbp1l	chr3	122341471	122342040	NM_001114665	ENSMUSG00000039735	Fnbp1l
chr3	57455623	57455892	XM_006501690		Commd2	chr3	57455316	57455905	XM_006501690		Commd2
chr3	58115239	58115427	XM_006502129	ENSMUSG00000027806	Tsc22d2	chr3	58115259	58115531	XM_006502129	ENSMUSG00000027806	Tsc22d2
chr3	63768586	63768883	NM_001272035	ENSMUSG00000027822	Slc33a1	chr3	63767991	63769207	NM_001272035	ENSMUSG00000027822	Slc33a1
chr3	88095979	88096131	XM_006502263	ENSMUSG00000010538	Tsacc	chr3	88095881	88096356	XM_006502263	ENSMUSG00000010538	Tsacc
chr3	96042216	96042434	NM_054045	ENSMUSG00000081058	Hist2h3c2	chr3	96041914	96042354	NM_054045	ENSMUSG00000081058	Hist2h3c2
chr3	96066922	96067276	NM_033596		Hist2h4	chr3	96066916	96067594	NM_033596		Hist2h4
chr3	96073773	96074040	NM_175666		Hist2h2bb	chr3	96073297	96074156	NM_175666		Hist2h2bb
chr4	108542762	108542938	NM_023537	ENSMUSG00000003411	Rab3b	chr4	108542522	108542968	NM_023537	ENSMUSG00000003411	Rab3b
chr4	108952644	108952847	XM_006502738	ENSMUSG00000028552	Eps15	chr4	108952571	108952901	XM_006502738	ENSMUSG00000028552	Eps15
chr4	124391941	124392190	NM_029157	ENSMUSG00000028902	Sf3a3	chr4	124391558	124392249	NM_029157	ENSMUSG00000028902	Sf3a3
chr4	126693107	126693241	XM_006503405	ENSMUSG00000028820	Sfpq	chr4	126692807	126693257	XM_006503405	ENSMUSG00000028820	Sfpq
chr4	131825541	131826284	NR_002865		Rnu11	chr4	131825545	131826703	NR_002865		Rnu11
chr4	134622813	134622978	XM_006537058	ENSMUSG00000070691	Runx3	chr4	134622528	134623382	XM_006537058	ENSMUSG00000070691	Runx3
chr4	136158720	136159025	XM_006539329	ENSMUSG00000036940	Kdm1a	chr4	136158484	136158979	XM_006539329	ENSMUSG00000036940	Kdm1a
chr4	137860597	137860793	NM_007838	ENSMUSG00000028757	Ddost	chr4	137860449	137860908	NM_007838	ENSMUSG00000028757	Ddost
chr4	34498537	34498770	XM_006538051	ENSMUSG00000028291	Akirin2	chr4	34498690	34499094	XM_006538051	ENSMUSG00000028291	Akirin2
chr4	43044256	43044380	NM_023231	ENSMUSG00000028455	Stoml2	chr4	43044090	43044634	NM_023231	ENSMUSG00000028455	Stoml2
chr4	62186029	62186338	NM_021498		Pole3	chr4	62186030	62186486	XM_006537736	ENSMUSG00000058046	4933430I17Rik
chr4	8574082	8574303	XM_006538004	ENSMUSG00000041235	Chd7	chr4	8574203	8574594	XM_006538004	ENSMUSG00000041235	Chd7
chr4	88287099	88287286	NM_177347	ENSMUSG00000063376	Ifna13	chr4	88286684	88287648	NM_177347	ENSMUSG00000063376	Ifna13
chr4	88405613	88405752	NM_001085531	ENSMUSG00000094355	Gm13283	chr4	88405518	88405894	NM_001085531	ENSMUSG00000094355	Gm13283
chr4	95083752	95083903	XM_006503460	ENSMUSG00000028573	Fggy	chr4	95083655	95084173	XM_006503460	ENSMUSG00000028573	Fggy
chr5	104428833	104428960	NM_053262	ENSMUSG00000029311	Hsd17b11	chr5	104428781	104429193	NM_053262	ENSMUSG00000029311	Hsd17b11
chr5	108494488	108494918	XM_006534808	ENSMUSG00000029267	Mtf2	chr5	108494267	108494965	XM_006534808	ENSMUSG00000029267	Mtf2
chr5	114550150	114550376	NM_001033202	ENSMUSG00000029592	Usp30	chr5	114550026	114550543	NM_001033202	ENSMUSG00000029592	Usp30
chr5	115776889	115777084	NM_025573	ENSMUSG00000029538	Srsf9	chr5	115776655	115777104	NM_025573	ENSMUSG00000029538	Srsf9
chr5	115939531	115939963	XM_006530479	ENSMUSG00000029524	Sirt4	chr5	115939586	115940203	XM_006530479	ENSMUSG00000029524	Sirt4
chr5	116009436	116009837	NM_007475	ENSMUSG00000067274	Rplp0	chr5	116009099	116009616	NM_007475	ENSMUSG00000067274	Rplp0
chr5	138526208	138526422	XM_006504628	ENSMUSG00000029729	Zkscan1	chr5	138526089	138526575	XM_006504628	ENSMUSG00000029729	Zkscan1
chr5	140302723	140303001	XM_006504726	ENSMUSG00000029551	Psmg3	chr5	140302555	140303089	XM_006504726	ENSMUSG00000029551	Psmg3
chr5	143667013	143668440	NM_007393	ENSMUSG00000029580	Actb	chr5	143667148	143667742	NM_007393	ENSMUSG00000029580	Actb
chr5	143667013	143668440	NM_007393	ENSMUSG00000029580	Actb	chr5	143668075	143668326	NM_007393	ENSMUSG00000029580	Actb
chr5	144775765	144775958	XM_006504824	ENSMUSG00000029617	Ccz1	chr5	144775616	144776025	XM_006504824	ENSMUSG00000029617	Ccz1
chr5	147072546	147072718	XM_006504835	ENSMUSG00000029635	Cdk8	chr5	147072463	147072855	XM_006504835	ENSMUSG00000029635	Cdk8
chr5	14987123	14987252	XM_006503517		Gm10354	chr5	14986972	14987337	XM_006503517		Gm10354
chr5	14989184	14989331	XM_006503517		Gm10354	chr5	14989043	14989422	XM_006503517		Gm10354
chr5	149996099	149996295	XM_006504831	ENSMUSG00000041264	Uspl1	chr5	149995114	149996442	XM_006504831	ENSMUSG00000041264	Uspl1
chr5	150138518	150138702	NM_009663	ENSMUSG00000060063	Alox5ap	chr5	150138317	150138883	NM_009663	ENSMUSG00000060063	Alox5ap
chr5	31482517	31482803	XM_006504127	ENSMUSG00000029144	Gtf3c2	chr5	31482428	31482795	XM_006504127	ENSMUSG00000029144	Gtf3c2
chr5	33076613	33076730	XM_006503999	ENSMUSG00000023452	Pisd	chr5	33076564	33077015	XM_006503999	ENSMUSG00000023452	Pisd
chr5	36924764	36925077	XM_006503639	ENSMUSG00000029192	Tbc1d14	chr5	36924950	36925441	XM_006503639	ENSMUSG00000029192	Tbc1d14
chr5	88983069	88983209	NM_023054	ENSMUSG00000070697	Utp3	chr5	88982893	88983633	NM_023054	ENSMUSG00000070697	Utp3
chr6	113026212	113026439	NR_027008	ENSMUSG00000086429	Gt(ROSA)26Sor	chr6	113025781	113026277	NR_027008	ENSMUSG00000086429	Gt(ROSA)26Sor
chr6	115217977	115218140	XM_006505367	ENSMUSG00000030317	Timp4	chr6	115217791	115218398	XM_006505367	ENSMUSG00000030317	Timp4
chr6	117494487	117494645	NR_045731		1700030F04Rik	chr6	117494447	117494795	NR_045731		1700030F04Rik
chr6	125550304	125550482	XM_006505917	ENSMUSG00000001930	Vwf	chr6	125550260	125550521	XM_006505917	ENSMUSG00000001930	Vwf
chr6	136752825	136753058	NM_175652	ENSMUSG00000096010	Hist4h4	chr6	136752159	136753900	NM_175652	ENSMUSG00000096010	Hist4h4
chr6	38645507	38645681	NM_001101507	ENSMUSG00000079598	Clec2l	chr6	38645344	38646077	NM_001101507	ENSMUSG00000079598	Clec2l
chr6	47698454	47698541	NR_002841		Rn4.5s	chr6	47698308	47698694	NR_002841		Rn4.5s
chr6	47728181	47728366	NR_002841		Rn4.5s	chr6	47728026	47728553	NR_030485		Mir704
chr6	50486623	50486908	NM_007808	ENSMUSG00000063694	Cycs	chr6	50486400	50487021	NM_007808	ENSMUSG00000063694	Cycs
chr6	72357204	72357407	XM_006506414	ENSMUSG00000053460	Ggcx	chr6	72357067	72357573	XM_006506414	ENSMUSG00000053460	Ggcx
chr6	82977705	82977941	XM_006505497	ENSMUSG00000068335	Dok1	chr6	82977681	82978197	XM_006505497	ENSMUSG00000068335	Dok1
chr6	86634483	86634717	XM_006506479	ENSMUSG00000001158	Snrnp27	chr6	86634234	86634865	XM_006506479	ENSMUSG00000001158	Snrnp27
chr6	92164648	92164892	XM_006506768	ENSMUSG00000014550	Zfyve20	chr6	92164620	92165160	XM_006506768	ENSMUSG00000014550	Zfyve20
chr7	105319876	105320189	NR_045969		Gm16938	chr7	105319719	105320166	NR_045969		Gm16938
chr7	105964165	105964534	XM_006507586	ENSMUSG00000015957	Wnt11	chr7	105963811	105964450	XM_006507586	ENSMUSG00000015957	Wnt11
chr7	109227223	109227376	NM_001109897	ENSMUSG00000070425	Trpc2	chr7	109227046	109227521	NM_001109897	ENSMUSG00000070425	Trpc2
chr7	111393053	111393181	XM_006508367	ENSMUSG00000056144	Trim34a	chr7	111392787	111393236	XM_006508367	ENSMUSG00000056144	Trim34a
chr7	116077672	116077840	NM_025344		Eif3f	chr7	116077486	116077846	NM_025344		Eif3f
chr7	128221638	128221755	XM_006508351	ENSMUSG00000035004	Igsf6	chr7	128221310	128221794	XM_006508351	ENSMUSG00000035004	Igsf6
chr7	133839120	133839309	NM_029420	ENSMUSG00000059772	Slx1b	chr7	133838943	133839644	NM_029420	ENSMUSG00000059772	Slx1b
chr7	13619864	13620192	XM_006540342	ENSMUSG00000033916	Chmp2a	chr7	13620008	13620269	XM_006540342	ENSMUSG00000033916	Chmp2a
chr7	138506184	138506346	XM_006508153	ENSMUSG00000040177	2310057M21Rik	chr7	138505978	138506452	XM_006508153	ENSMUSG00000040177	2310057M21Rik
chr7	140044107	140044304	XM_006508216	ENSMUSG00000030960	Mettl10	chr7	140043821	140044652	XM_006508216	ENSMUSG00000030960	Mettl10
chr7	141841803	141842061	XM_006507965	ENSMUSG00000058325	Dock1	chr7	141842014	141842507	XM_006507965	ENSMUSG00000058325	Dock1
chr7	151768172	151768445	NM_010175		Fadd	chr7	151768217	151768540	NM_010175		Fadd
chr7	16534081	16534304	XM_006540329	ENSMUSG00000041560	Gltscr2	chr7	16533816	16534184	XM_006540329	ENSMUSG00000041560	Gltscr2
chr7	25292294	25292674	XM_006539837	ENSMUSG00000064264	Zfp428	chr7	25291860	25292364	XM_006539837	ENSMUSG00000064264	Zfp428
chr7	28275836	28276168	XM_006540217	ENSMUSG00000008384	Sertad1	chr7	28275729	28276258	XM_006540217	ENSMUSG00000008384	Sertad1
chr7	28589644	28589764	XM_006539744		Zfp59	chr7	28589483	28589950	XM_006539744		Zfp59
chr7	35457188	35457351	XM_006539900	ENSMUSG00000030499	Kctd15	chr7	35456943	35457482	XM_006539900	ENSMUSG00000030499	Kctd15
chr7	52651349	52651632	XM_006540732	ENSMUSG00000063511	Snrnp70	chr7	52651127	52651739	XM_006540732	ENSMUSG00000063511	Snrnp70
chr7	59143783	59143982	XM_006540618	ENSMUSG00000030498	Gas2	chr7	59143772	59144023	XM_006540618	ENSMUSG00000030498	Gas2
chr7	6362921	6363096	NM_001134752		Gm16532	chr7	6362722	6363282	NM_001134752		Gm16532
chr7	7252221	7252628	XM_006539501	ENSMUSG00000000605	Clcn4-2	chr7	7252022	7252530	XM_006539501	ENSMUSG00000000605	Clcn4-2
chr7	87065406	87065566	NM_009682	ENSMUSG00000063801	Ap3s2	chr7	87065279	87065808	NM_009682	ENSMUSG00000063801	Ap3s2
chr8	107058338	107058646	XM_006530884	ENSMUSG00000031878	Nae1	chr8	107058132	107058826	XM_006530884	ENSMUSG00000031878	Nae1
chr8	107126748	107126902	XM_006531160	ENSMUSG00000048371	Pdp2	chr8	107126520	107127113	XM_006531160	ENSMUSG00000048371	Pdp2
chr8	108225087	108225293	XM_006531211	ENSMUSG00000005699	Pard6a	chr8	108224859	108225365	XM_006531211	ENSMUSG00000005699	Pard6a
chr8	108454734	108454865	NM_023182	ENSMUSG00000031896	Ctrl	chr8	108454446	108454930	NM_023182	ENSMUSG00000031896	Ctrl
chr8	109817148	109817617	XM_006531191	ENSMUSG00000003847	Nfat5	chr8	109816988	109817603	XM_006531191	ENSMUSG00000003847	Nfat5
chr8	109948847	109949164	NM_026277	ENSMUSG00000003848	Nob1	chr8	109948770	109949369	NM_026277	ENSMUSG00000003848	Nob1
chr8	112089616	112089932	NM_175646	ENSMUSG00000031723	Txnl4b	chr8	112089176	112089720	XM_006531261	ENSMUSG00000037993	Dhx38
chr8	112302181	112302564	XM_006530584		Ap1g1	chr8	112302133	112302651	XM_006530584		Ap1g1
chr8	124109506	124109751	NM_026160		Map1lc3b	chr8	124109547	124109798	NM_026160		Map1lc3b
chr8	124514825	124515242	NR_106096		Mir7237	chr8	124514633	124515190	NR_106096		Mir7237
chr8	125897441	125897977	XM_006531296	ENSMUSG00000001472	Tcf25	chr8	125897259	125898032	XM_006531296	ENSMUSG00000001472	Tcf25
chr8	129021517	129021792	XM_006530817	ENSMUSG00000090290	Gm17296	chr8	129021435	129021900	XM_006530817	ENSMUSG00000090290	Gm17296
chr8	129494856	129495212	XM_006531182	ENSMUSG00000033931	Rbm34	chr8	129494812	129495240	XM_006531182	ENSMUSG00000033931	Rbm34
chr8	129510404	129510660	XM_006531182	ENSMUSG00000033931	Rbm34	chr8	129510222	129510806	XM_006531182	ENSMUSG00000033931	Rbm34
chr8	13757401	13757752	XM_006508882	ENSMUSG00000038416	Cdc16	chr8	13757391	13757888	XM_006508882	ENSMUSG00000038416	Cdc16
chr8	19703081	19703325	NM_001270553		Gm21119	chr8	19703047	19703601	NM_001270553		Gm21119
chr8	19707471	19707632	NM_001270553		Gm21119	chr8	19707259	19707775	NM_001270553		Gm21119
chr8	19784483	19784721	XM_006508847		4930467E23Rik	chr8	19784321	19785007	XM_006508847		4930467E23Rik
chr8	19784741	19784982	XM_006508847		4930467E23Rik	chr8	19784321	19785007	XM_006508847		4930467E23Rik
chr8	20001974	20002125	NR_030708	ENSMUSG00000071796	6820431F20Rik	chr8	20002013	20002270	NR_030708	ENSMUSG00000071796	6820431F20Rik
chr8	20011827	20011988	NR_030708	ENSMUSG00000071796	6820431F20Rik	chr8	20011755	20012025	NR_030708	ENSMUSG00000071796	6820431F20Rik
chr8	20020274	20020591	NM_001024708	ENSMUSG00000071793	2610005L07Rik	chr8	20020021	20020624	NR_030708	ENSMUSG00000071796	6820431F20Rik
chr8	32297669	32297890	XM_006509025	ENSMUSG00000046152	Fut10	chr8	32297497	32298157	XM_006509025	ENSMUSG00000046152	Fut10
chr8	3450973	3451159	XM_006508865		Pex11g	chr8	3450568	3451122	XM_006508865		Pex11g
chr8	47020080	47020308	XM_006509313	ENSMUSG00000071104	Ccdc110	chr8	47019961	47020587	XM_006509313	ENSMUSG00000071104	Ccdc110
chr8	47637030	47637562	XM_006509498	ENSMUSG00000031629	Cenpu	chr8	47636922	47637523	XM_006509498	ENSMUSG00000031629	Cenpu
chr8	69970736	69970885	XM_006509590	ENSMUSG00000025588	Nat1	chr8	69970713	69971033	XM_006509590	ENSMUSG00000025588	Nat1
chr8	71317639	71318216	XM_006509741	ENSMUSG00000031864	Ints10	chr8	71317589	71318210	XM_006509741	ENSMUSG00000031864	Ints10
chr8	73153717	73154198	XM_006509669		Gdf15	chr8	73153517	73154139	XM_006509669		Gdf15
chr8	77632520	77632717	XM_006530750	ENSMUSG00000005410	Mcm5	chr8	77632406	77633011	XM_006530750	ENSMUSG00000005410	Mcm5
chr8	89109651	89109978	XM_006530984	ENSMUSG00000036872	Abcc12	chr8	89109509	89109948	XM_006530984	ENSMUSG00000036872	Abcc12
chr9	104955485	104955640	NM_053159	ENSMUSG00000032563	Mrpl3	chr9	104955365	104955830	NM_053159	ENSMUSG00000032563	Mrpl3
chr9	114636464	114636620	XM_006512242	ENSMUSG00000032434	Cmtm6	chr9	114636306	114636891	XM_006512242	ENSMUSG00000032434	Cmtm6
chr9	20189248	20189509	NM_001004190	ENSMUSG00000045519	Zfp560	chr9	20189249	20190121	NM_001004190	ENSMUSG00000045519	Zfp560
chr9	21397176	21397520	NM_001205157	ENSMUSG00000032182	Yipf2	chr9	21397348	21397623	NM_001205157	ENSMUSG00000032182	Yipf2
chr9	32503229	32503477	XM_006510269	ENSMUSG00000032035	Ets1	chr9	32503011	32503563	XM_006510269	ENSMUSG00000032035	Ets1
chr9	41758699	41759029	NM_011436		Sorl1	chr9	41758938	41759711	NM_011436		Sorl1
chr9	44187204	44187493	XM_006509959	ENSMUSG00000032115	Hyou1	chr9	44187081	44187332	XM_006509959	ENSMUSG00000032115	Hyou1
chr9	45811926	45812046	XM_006510590	ENSMUSG00000034135	Sik3	chr9	45811786	45812189	XM_006510590	ENSMUSG00000034135	Sik3
chr9	61746348	61746495	NM_018853	ENSMUSG00000007892	Rplp1	chr9	61746248	61746685	NM_018853	ENSMUSG00000007892	Rplp1
chr9	65044056	65044433	XM_006511004	ENSMUSG00000032392	Parp16	chr9	65043362	65044579	XM_006511004	ENSMUSG00000032392	Parp16
chr9	65049257	65049651	XM_006511004	ENSMUSG00000032392	Parp16	chr9	65049300	65049593	XM_006511004	ENSMUSG00000032392	Parp16
chr9	65732716	65733024	XM_006511296	ENSMUSG00000032386	Trip4	chr9	65732575	65733128	XM_006511296	ENSMUSG00000032386	Trip4
chr9	69860174	69860429	XM_006511116	ENSMUSG00000033543	Gtf2a2	chr9	69860352	69860664	XM_006511116	ENSMUSG00000033543	Gtf2a2
chr9	78023094	78023244	NR_040401	ENSMUSG00000097574	C920006O11Rik	chr9	78022997	78023561	NR_040401	ENSMUSG00000097574	C920006O11Rik
chr9	99040824	99041043	XM_006511520	ENSMUSG00000032462	Pik3cb	chr9	99040842	99041098	XM_006511520	ENSMUSG00000032462	Pik3cb
chrX	148450223	148450410	XM_006528965	ENSMUSG00000025257	Ribc1	chrX	148449995	148450434	XM_006528965	ENSMUSG00000025257	Ribc1
chrX	166424431	166425821	NM_001039559	ENSMUSG00000072844	G530011O06Rik	chrX	166424850	166425331	NM_001039559	ENSMUSG00000072844	G530011O06Rik
chrX	71516072	71516251	NM_052835	ENSMUSG00000008682	Rpl10	chrX	71515884	71516330	NM_052835	ENSMUSG00000008682	Rpl10

## Sheet: Sheet3
chr1	10027448	10028055	NM_001277101	ENSMUSG00000025917	Cops5
chr1	10029323	10030053	XM_006495479	ENSMUSG00000056763	Cspp1
chr1	100463962	100464332	XM_006529866	ENSMUSG00000026336	Slco6d1
chr1	100486856	100487107	XM_006529866	ENSMUSG00000026336	Slco6d1
chr1	100487837	100488267	XM_006529866	ENSMUSG00000026336	Slco6d1
chr1	100490564	100491007	XM_006529866	ENSMUSG00000026336	Slco6d1
chr1	10079674	10079925	XM_006495479	ENSMUSG00000056763	Cspp1
chr1	100911671	100911922	XM_006529866	ENSMUSG00000026336	Slco6d1
chr1	100930427	100930868	XM_006529866	ENSMUSG00000026336	Slco6d1
chr1	100970618	100970869	XM_006529866	ENSMUSG00000026336	Slco6d1
chr1	101022911	101023287	XM_006529594	ENSMUSG00000067028	Cntnap5b
chr1	101097932	101098183	XM_006529594	ENSMUSG00000067028	Cntnap5b
chr1	101149374	101149625	XM_006529594	ENSMUSG00000067028	Cntnap5b
chr1	101301005	101301256	XM_006529594	ENSMUSG00000067028	Cntnap5b
chr1	101325197	101325617	XM_006529594	ENSMUSG00000067028	Cntnap5b
chr1	101408759	101409078	XM_006529594	ENSMUSG00000067028	Cntnap5b
chr1	101803152	101803464	XM_006529594	ENSMUSG00000067028	Cntnap5b
chr1	101883521	101883774	XM_006529594	ENSMUSG00000067028	Cntnap5b
chr1	101957945	101958328	XM_006529594	ENSMUSG00000067028	Cntnap5b
chr1	102205583	102206022	XM_006529594	ENSMUSG00000067028	Cntnap5b
chr1	10221501	10221988	XR_373182	ENSMUSG00000067851	Arfgef1
chr1	10223201	10223671	XR_373182	ENSMUSG00000067851	Arfgef1
chr1	102313608	102313989	XM_006529594	ENSMUSG00000067028	Cntnap5b
chr1	102354072	102354514	XM_006529594	ENSMUSG00000067028	Cntnap5b
chr1	102417317	102417634	NR_037989		Gm20268
chr1	10253809	10254105	XR_373182	ENSMUSG00000067851	Arfgef1
chr1	102605684	102606116	NR_037989		Gm20268
chr1	102776706	102776957	NR_037989		Gm20268
chr1	102912716	102913037	NR_037989		Gm20268
chr1	102931176	102931495	NR_037989		Gm20268
chr1	103628530	103628950	NR_037989		Gm20268
chr1	103654128	103654504	NR_037989		Gm20268
chr1	103694612	103694863	NR_037989		Gm20268
chr1	103798774	103799025	NR_037989		Gm20268
chr1	103951859	103952153	NR_037989		Gm20268
chr1	104066206	104066457	NR_037989		Gm20268
chr1	104076681	104076932	NR_037989		Gm20268
chr1	104468755	104469190	NR_037989		Gm20268
chr1	104480095	104480429	NR_037989		Gm20268
chr1	104535461	104535896	NR_037989		Gm20268
chr1	10478350	10478706	XM_006495545	ENSMUSG00000042501	Cpa6
chr1	105068387	105068638	NM_011800	ENSMUSG00000050840	Cdh20
chr1	105249465	105249914	NM_011800	ENSMUSG00000050840	Cdh20
chr1	105499849	105500187	NM_011800	ENSMUSG00000050840	Cdh20
chr1	105550009	105550322	NM_011800	ENSMUSG00000050840	Cdh20
chr1	105645879	105646130	NM_011800	ENSMUSG00000050840	Cdh20
chr1	105835693	105836085	NM_011800	ENSMUSG00000050840	Cdh20
chr1	105969312	105969614	NM_011800	ENSMUSG00000050840	Cdh20
chr1	106012099	106012391	NM_011800	ENSMUSG00000050840	Cdh20
chr1	106122628	106122922	NM_011800	ENSMUSG00000050840	Cdh20
chr1	106125358	106125693	NM_011800	ENSMUSG00000050840	Cdh20
chr1	106320540	106320791	NM_011800	ENSMUSG00000050840	Cdh20
chr1	106443881	106444175	NM_011800	ENSMUSG00000050840	Cdh20
chr1	106681680	106681931	NM_011800	ENSMUSG00000050840	Cdh20
chr1	106695682	106695979	NM_011800	ENSMUSG00000050840	Cdh20
chr1	106713251	106713695	NM_011800	ENSMUSG00000050840	Cdh20
chr1	106722457	106722708	NM_011800	ENSMUSG00000050840	Cdh20
chr1	106882859	106883228	NM_011800	ENSMUSG00000050840	Cdh20
chr1	106950432	106950686	NM_011800	ENSMUSG00000050840	Cdh20
chr1	107526907	107527293	XM_006529675	ENSMUSG00000056536	Pign
chr1	107556550	107557010	XM_006529675	ENSMUSG00000056536	Pign
chr1	107559614	107560110	XM_006529675	ENSMUSG00000056536	Pign
chr1	107787557	107788101	XM_006529512	ENSMUSG00000038866	Zcchc2
chr1	108067571	108067949	NR_040630		Gm20753
chr1	108210983	108211270	NM_133821	ENSMUSG00000044340	Phlpp1
chr1	108249460	108249828	NM_133821	ENSMUSG00000044340	Phlpp1
chr1	108292021	108292512	NR_106164		Mir3473f
chr1	108297689	108298248	NR_106164		Mir3473f
chr1	108304495	108304964	NR_106164		Mir3473f
chr1	108408146	108408715	NR_106164		Mir3473f
chr1	108442653	108442912	NR_106164		Mir3473f
chr1	108462019	108462676	NR_106164		Mir3473f
chr1	108525346	108525805	NR_106164		Mir3473f
chr1	108526635	108526982	NR_106164		Mir3473f
chr1	108597253	108597504	NM_009741	ENSMUSG00000057329	Bcl2
chr1	108613713	108614224	NM_009741	ENSMUSG00000057329	Bcl2
chr1	10862495	10863326	XM_006495441	ENSMUSG00000048960	Prex2
chr1	108656261	108656788	XM_006529865	ENSMUSG00000009905	Kdsr
chr1	108661133	108661556	XM_006529865	ENSMUSG00000009905	Kdsr
chr1	108714946	108715291	NM_009190		Vps4b
chr1	108780502	108780883	XM_006529290	ENSMUSG00000067006	Serpinb5
chr1	108798001	108798472	NM_027971	ENSMUSG00000059956	Serpinb12
chr1	108857581	108857952	NM_172852	ENSMUSG00000048775	Serpinb13
chr1	10888781	10889186	XM_006495441	ENSMUSG00000048960	Prex2
chr1	10940276	10940565	XM_006495441	ENSMUSG00000048960	Prex2
chr1	109414749	109415085	NM_001174170	ENSMUSG00000062345	Serpinb2
chr1	109532401	109532847	XM_006529292	ENSMUSG00000026315	Serpinb8
chr1	109604589	109605007	XM_006529292	ENSMUSG00000026315	Serpinb8
chr1	109660747	109660998	NR_102306		D830032E09Rik
chr1	10983994	10984267	XM_006495441	ENSMUSG00000048960	Prex2
chr1	109844390	109844788	NR_102306		D830032E09Rik
chr1	109926343	109926826	NR_102306		D830032E09Rik
chr1	10996299	10996550	XM_006495441	ENSMUSG00000048960	Prex2
chr1	110179660	110180145	NR_102306		D830032E09Rik
chr1	110243244	110243679	NR_102306		D830032E09Rik
chr1	110287931	110288182	NR_102306		D830032E09Rik
chr1	110443618	110443926	NR_102306		D830032E09Rik
chr1	110468353	110468604	NR_102306		D830032E09Rik
chr1	11055409	11055660	XM_006495441	ENSMUSG00000048960	Prex2
chr1	110606190	110606596	NR_102306		D830032E09Rik
chr1	110648273	110648586	NR_102306		D830032E09Rik
chr1	110771296	110771663	NR_102306		D830032E09Rik
chr1	111085590	111085918	XM_006529600	ENSMUSG00000026312	Cdh7
chr1	111110277	111110636	XM_006529600	ENSMUSG00000026312	Cdh7
chr1	111364421	111364872	XM_006529600	ENSMUSG00000026312	Cdh7
chr1	111497060	111497315	XM_006529600	ENSMUSG00000026312	Cdh7
chr1	111506978	111507256	XM_006529600	ENSMUSG00000026312	Cdh7
chr1	111520314	111520649	XM_006529600	ENSMUSG00000026312	Cdh7
chr1	111599349	111599638	XM_006529600	ENSMUSG00000026312	Cdh7
chr1	111618932	111619242	XM_006529600	ENSMUSG00000026312	Cdh7
chr1	11167737	11168075	XM_006495441	ENSMUSG00000048960	Prex2
chr1	111716112	111716444	XM_006529600	ENSMUSG00000026312	Cdh7
chr1	111748174	111748697	XM_006529600	ENSMUSG00000026312	Cdh7
chr1	111882077	111882438	XM_006529600	ENSMUSG00000026312	Cdh7
chr1	111895250	111895657	XM_006529600	ENSMUSG00000026312	Cdh7
chr1	112143002	112143420	XM_006529600	ENSMUSG00000026312	Cdh7
chr1	112386041	112386404	XM_006529519	ENSMUSG00000047216	Cdh19
chr1	112388272	112388624	XM_006529519	ENSMUSG00000047216	Cdh19
chr1	112553355	112553606	XM_006529519	ENSMUSG00000047216	Cdh19
chr1	112583212	112583645	XM_006529519	ENSMUSG00000047216	Cdh19
chr1	112651420	112651671	XM_006529519	ENSMUSG00000047216	Cdh19
chr1	112981288	112981605	XM_006529519	ENSMUSG00000047216	Cdh19
chr1	112991834	112992098	XM_006529519	ENSMUSG00000047216	Cdh19
chr1	113041090	113041580	XM_006529519	ENSMUSG00000047216	Cdh19
chr1	113160468	113160902	XM_006529519	ENSMUSG00000047216	Cdh19
chr1	113196480	113196843	XM_006529519	ENSMUSG00000047216	Cdh19
chr1	113254851	113255104	XM_006529519	ENSMUSG00000047216	Cdh19
chr1	113376590	113376841	XM_006529691	ENSMUSG00000038702	Dsel
chr1	113399813	113400169	XM_006529691	ENSMUSG00000038702	Dsel
chr1	113450176	113450546	XM_006529691	ENSMUSG00000038702	Dsel
chr1	113509601	113509938	XM_006529691	ENSMUSG00000038702	Dsel
chr1	113560977	113561228	XM_006529691	ENSMUSG00000038702	Dsel
chr1	113632061	113632493	XM_006529691	ENSMUSG00000038702	Dsel
chr1	113760353	113761394	XM_006529691	ENSMUSG00000038702	Dsel
chr1	113761558	113761859	XM_006529691	ENSMUSG00000038702	Dsel
chr1	113789486	113789909	XM_006529691	ENSMUSG00000038702	Dsel
chr1	113946450	113946744	XM_006529691	ENSMUSG00000038702	Dsel
chr1	114040909	114041326	XM_006529691	ENSMUSG00000038702	Dsel
chr1	11406300	11406753	XM_006495539	ENSMUSG00000057715	A830018L16Rik
chr1	114233157	114233408	XM_006529691	ENSMUSG00000038702	Dsel
chr1	114276788	114277218	XM_006529691	ENSMUSG00000038702	Dsel
chr1	114348137	114348636	XM_006529691	ENSMUSG00000038702	Dsel
chr1	114352474	114353064	XM_006529691	ENSMUSG00000038702	Dsel
chr1	114510264	114510708	XM_006529691	ENSMUSG00000038702	Dsel
chr1	114537075	114537422	XM_006529691	ENSMUSG00000038702	Dsel
chr1	114560196	114560447	XM_006529691	ENSMUSG00000038702	Dsel
chr1	114624200	114624451	XM_006529691	ENSMUSG00000038702	Dsel
chr1	114650243	114650494	XM_006529691	ENSMUSG00000038702	Dsel
chr1	114885791	114886161	XM_006529691	ENSMUSG00000038702	Dsel
chr1	11492322	11492779	XM_006495539	ENSMUSG00000057715	A830018L16Rik
chr1	115109443	115109756	XM_006529691	ENSMUSG00000038702	Dsel
chr1	115137625	115138042	XM_006529691	ENSMUSG00000038702	Dsel
chr1	115321105	115321417	XM_006529691	ENSMUSG00000038702	Dsel
chr1	11546280	11546645	XM_006495539	ENSMUSG00000057715	A830018L16Rik
chr1	115601274	115601623	XM_006529691	ENSMUSG00000038702	Dsel
chr1	115870212	115870559	XM_006529773	ENSMUSG00000070695	Cntnap5a
chr1	115936323	115936574	XM_006529773	ENSMUSG00000070695	Cntnap5a
chr1	115972069	115972508	XM_006529773	ENSMUSG00000070695	Cntnap5a
chr1	116099365	116099758	XM_006529773	ENSMUSG00000070695	Cntnap5a
chr1	116322124	116322375	XM_006529773	ENSMUSG00000070695	Cntnap5a
chr1	11647815	11648193	XM_006495539	ENSMUSG00000057715	A830018L16Rik
chr1	116544378	116544825	XM_006529773	ENSMUSG00000070695	Cntnap5a
chr1	116770014	116770348	XM_006529773	ENSMUSG00000070695	Cntnap5a
chr1	116898361	116898800	XM_006529773	ENSMUSG00000070695	Cntnap5a
chr1	116901722	116902179	XM_006529773	ENSMUSG00000070695	Cntnap5a
chr1	117167562	117167822	XM_006529773	ENSMUSG00000070695	Cntnap5a
chr1	117302343	117302594	XM_006529773	ENSMUSG00000070695	Cntnap5a
chr1	117364706	117365021	XM_006529773	ENSMUSG00000070695	Cntnap5a
chr1	117430593	117431031	XM_006529773	ENSMUSG00000070695	Cntnap5a
chr1	117532047	117532455	XM_006529773	ENSMUSG00000070695	Cntnap5a
chr1	117554162	117554602	XM_006529773	ENSMUSG00000070695	Cntnap5a
chr1	117748798	117749049	XM_006529773	ENSMUSG00000070695	Cntnap5a
chr1	118049074	118049325	XM_006529773	ENSMUSG00000070695	Cntnap5a
chr1	118324633	118325081	XM_006529773	ENSMUSG00000070695	Cntnap5a
chr1	118328037	118328468	XM_006529773	ENSMUSG00000070695	Cntnap5a
chr1	118579241	118579492	XM_006529773	ENSMUSG00000070695	Cntnap5a
chr1	118679317	118679568	XM_006529773	ENSMUSG00000070695	Cntnap5a
chr1	118683254	118683606	XM_006529773	ENSMUSG00000070695	Cntnap5a
chr1	118697091	118697484	XM_006529773	ENSMUSG00000070695	Cntnap5a
chr1	118838387	118838638	XM_006529773	ENSMUSG00000070695	Cntnap5a
chr1	119009572	119009992	NM_011650	ENSMUSG00000026374	Tsn
chr1	119212923	119213314	NM_011650	ENSMUSG00000026374	Tsn
chr1	119407063	119407509	NM_011650	ENSMUSG00000026374	Tsn
chr1	119575990	119576292	NM_011650	ENSMUSG00000026374	Tsn
chr1	119647464	119647866	NM_011650	ENSMUSG00000026374	Tsn
chr1	11965941	11966330	NR_105759	ENSMUSG00000098555	Mir6341
chr1	119738520	119738809	NM_011650	ENSMUSG00000026374	Tsn
chr1	119751742	119751993	NM_011650	ENSMUSG00000026374	Tsn
chr1	119911186	119911477	NM_011650	ENSMUSG00000026374	Tsn
chr1	119985828	119986246	NM_011650	ENSMUSG00000026374	Tsn
chr1	120207730	120208093	NM_011650	ENSMUSG00000026374	Tsn
chr1	120218034	120218529	NM_026472	ENSMUSG00000026377	Nifk
chr1	120247868	120248119	NM_026472	ENSMUSG00000026377	Nifk
chr1	120295677	120296065	XM_006529920	ENSMUSG00000064302	Clasp1
chr1	120394961	120395280	NR_027901		2900060B14Rik
chr1	12046071	12046363	NR_105759	ENSMUSG00000098555	Mir6341
chr1	120656146	120656642	XM_006529961	ENSMUSG00000026380	Tfcp2l1
chr1	120668883	120669276	XM_006529961	ENSMUSG00000026380	Tfcp2l1
chr1	120873085	120873516	XM_006529140	ENSMUSG00000048402	Gli2
chr1	120877138	120877389	XM_006529140	ENSMUSG00000048402	Gli2
chr1	120990245	120990741	XM_006529140	ENSMUSG00000048402	Gli2
chr1	121016365	121017174	XM_006529140	ENSMUSG00000048402	Gli2
chr1	121025430	121025822	XM_006529140	ENSMUSG00000048402	Gli2
chr1	121150363	121150614	NM_008381	ENSMUSG00000037035	Inhbb
chr1	121152152	121152421	NM_008381	ENSMUSG00000037035	Inhbb
chr1	121153440	121153851	NM_008381	ENSMUSG00000037035	Inhbb
chr1	121188570	121188948	NM_008381	ENSMUSG00000037035	Inhbb
chr1	121191816	121192132	NM_008381	ENSMUSG00000037035	Inhbb
chr1	121198696	121199075	NM_008381	ENSMUSG00000037035	Inhbb
chr1	121301174	121301943	NM_008381	ENSMUSG00000037035	Inhbb
chr1	121354694	121355123	NM_008381	ENSMUSG00000037035	Inhbb
chr1	121401201	121401470	XM_006529782	ENSMUSG00000004451	Ralb
chr1	121406086	121406474	XM_006529782	ENSMUSG00000004451	Ralb
chr1	121445268	121445663	NM_146103	ENSMUSG00000098923	Tmem185b
chr1	121544592	121545199	XM_006529397	ENSMUSG00000026383	Epb4.1l5
chr1	121702681	121703007	XM_006529253		Ptpn4
chr1	121815889	121816231	NM_175106	ENSMUSG00000036975	Tmem177
chr1	121929505	121930069	XM_006529683	ENSMUSG00000026387	Sctr
chr1	121989961	121990467	NM_019432		Tmem37
chr1	122016458	122016709	NM_001037999	ENSMUSG00000026385	Dbi
chr1	122017198	122017654	NM_001037999	ENSMUSG00000026385	Dbi
chr1	122017706	122018103	XM_006529893	ENSMUSG00000026388	3110009E18Rik
chr1	122068271	122068522	XM_006529893	ENSMUSG00000026388	3110009E18Rik
chr1	122093639	122094147	XM_006529845	ENSMUSG00000026389	Steap3
chr1	122133018	122133535	XM_006529845	ENSMUSG00000026389	Steap3
chr1	122144451	122144835	XM_006529845	ENSMUSG00000026389	Steap3
chr1	122154923	122155609	XM_006529845	ENSMUSG00000026389	Steap3
chr1	122224148	122224739	NM_207233	ENSMUSG00000036907	C1ql2
chr1	12227287	12227601	NR_105759	ENSMUSG00000098555	Mir6341
chr1	122286835	122287322	NM_207233	ENSMUSG00000036907	C1ql2
chr1	122483291	122483542	NM_010133		En1
chr1	122491190	122491478	NM_010133		En1
chr1	122655243	122655732	NM_010133		En1
chr1	122950189	122950748	NR_038008	ENSMUSG00000097881	B230209K01Rik
chr1	12296394	12296706	NR_105759	ENSMUSG00000098555	Mir6341
chr1	123145711	123146168	XM_006529889	ENSMUSG00000003721	Insig2
chr1	123156743	123156998	XM_006529889	ENSMUSG00000003721	Insig2
chr1	123224455	123224815	XM_006529889	ENSMUSG00000003721	Insig2
chr1	123257386	123257755	XM_006529889	ENSMUSG00000003721	Insig2
chr1	123274316	123274983	XM_006529889	ENSMUSG00000003721	Insig2
chr1	123296803	123297243	XR_387194	ENSMUSG00000026339	Ccdc93
chr1	123328137	123328484	XR_387194	ENSMUSG00000026339	Ccdc93
chr1	123337649	123338093	XR_387194	ENSMUSG00000026339	Ccdc93
chr1	123379156	123379407	NM_010483	ENSMUSG00000050534	Htr5b
chr1	123446007	123446507	XM_006529794	ENSMUSG00000001674	Ddx18
chr1	123464211	123464902	XM_006529794	ENSMUSG00000001674	Ddx18
chr1	123606003	123606254	XM_006529794	ENSMUSG00000001674	Ddx18
chr1	123752265	123752657	XM_006529794	ENSMUSG00000001674	Ddx18
chr1	123867730	123868236	XM_006529794	ENSMUSG00000001674	Ddx18
chr1	12402650	12403074	NR_105759	ENSMUSG00000098555	Mir6341
chr1	124529938	124530254	XM_006529794	ENSMUSG00000001674	Ddx18
chr1	124684325	124684614	XM_006529794	ENSMUSG00000001674	Ddx18
chr1	124828235	124828486	XM_006529626	ENSMUSG00000036815	Dpp10
chr1	125507830	125508260	XM_006529626	ENSMUSG00000036815	Dpp10
chr1	125993537	125993921	XM_006529626	ENSMUSG00000036815	Dpp10
chr1	12602378	12602629	NR_045297	ENSMUSG00000097171	Gm17644
chr1	12606693	12606944	NR_045297	ENSMUSG00000097171	Gm17644
chr1	126100539	126100977	XM_006529626	ENSMUSG00000036815	Dpp10
chr1	12613106	12613736	NR_045297	ENSMUSG00000097171	Gm17644
chr1	126266480	126266736	XM_006529626	ENSMUSG00000036815	Dpp10
chr1	126383706	126383957	XM_006529626	ENSMUSG00000036815	Dpp10
chr1	126384504	126384929	XM_006529626	ENSMUSG00000036815	Dpp10
chr1	126500032	126500283	XM_006529626	ENSMUSG00000036815	Dpp10
chr1	126583205	126583509	XM_006529626	ENSMUSG00000036815	Dpp10
chr1	126628910	126629203	XM_006529626	ENSMUSG00000036815	Dpp10
chr1	126861857	126862223	NM_001205385	ENSMUSG00000026341	Actr3
chr1	126955973	126956224	NM_001205385	ENSMUSG00000026341	Actr3
chr1	126972222	126972579	NM_001205385	ENSMUSG00000026341	Actr3
chr1	127160380	127160844	NM_001205385	ENSMUSG00000026341	Actr3
chr1	127191083	127191334	NM_001205385	ENSMUSG00000026341	Actr3
chr1	127332219	127332771	NM_001205385	ENSMUSG00000026341	Actr3
chr1	127456698	127456964	XM_006529910	ENSMUSG00000026342	Slc35f5
chr1	127457844	127458231	XM_006529910	ENSMUSG00000026342	Slc35f5
chr1	127573436	127574358	XM_006529875	ENSMUSG00000026343	Gpr39
chr1	127576240	127576540	XM_006529875	ENSMUSG00000026343	Gpr39
chr1	127598528	127598779	XM_006529875	ENSMUSG00000026343	Gpr39
chr1	127686566	127686817	XM_006529875	ENSMUSG00000026343	Gpr39
chr1	12814927	12815178	XM_006495510	ENSMUSG00000016918	Sulf1
chr1	12841079	12841332	XM_006495510	ENSMUSG00000016918	Sulf1
chr1	128465358	128465773	XM_006529325	ENSMUSG00000049690	Nckap5
chr1	128567099	128567531	XM_006529325	ENSMUSG00000049690	Nckap5
chr1	12862161	12862483	XM_006495516	ENSMUSG00000025938	Slco5a1
chr1	128727161	128727625	XM_006529325	ENSMUSG00000049690	Nckap5
chr1	128828289	128828685	XM_006529325	ENSMUSG00000049690	Nckap5
chr1	128908502	128908778	XM_006529325	ENSMUSG00000049690	Nckap5
chr1	128974095	128974451	XM_006529055	ENSMUSG00000036155	Mgat5
chr1	129010501	129010802	XM_006529055	ENSMUSG00000036155	Mgat5
chr1	129099835	129100213	XM_006529055	ENSMUSG00000036155	Mgat5
chr1	129101225	129101753	XM_006529055	ENSMUSG00000036155	Mgat5
chr1	129187509	129188377	XM_006529055	ENSMUSG00000036155	Mgat5
chr1	129321317	129322118	XM_006529055	ENSMUSG00000036155	Mgat5
chr1	129331429	129331732	XM_006529055	ENSMUSG00000036155	Mgat5
chr1	129355647	129356059	NM_028135	ENSMUSG00000026347	Tmem163
chr1	129381394	129381882	NM_028135	ENSMUSG00000026347	Tmem163
chr1	129383643	129384150	NM_028135	ENSMUSG00000026347	Tmem163
chr1	129393298	129393723	NM_028135	ENSMUSG00000026347	Tmem163
chr1	129504831	129505097	NM_028135	ENSMUSG00000026347	Tmem163
chr1	129576244	129576746	NM_028135	ENSMUSG00000026347	Tmem163
chr1	129661983	129662442	NR_045298		2900009J06Rik
chr1	129723923	129724373	XM_006529396	ENSMUSG00000051590	Map3k19
chr1	129764913	129765959	XM_006529405	ENSMUSG00000036104	Rab3gap1
chr1	129808824	129809239	XM_006529405	ENSMUSG00000036104	Rab3gap1
chr1	129872479	129872889	XM_006529405	ENSMUSG00000036104	Rab3gap1
chr1	129880663	129880970	XM_006529405	ENSMUSG00000036104	Rab3gap1
chr1	129999066	129999317	XM_006529408	ENSMUSG00000036086	Zranb3
chr1	130140425	130140676	XM_006529830	ENSMUSG00000026353	Ubxn4
chr1	130197688	130198009	NM_001081078	ENSMUSG00000026354	Lct
chr1	130265309	130265659	NM_008567	ENSMUSG00000026355	Mcm6
chr1	130295333	130295584	NM_145507	ENSMUSG00000026356	Dars
chr1	130313631	130313996	NM_145507	ENSMUSG00000026356	Dars
chr1	130683466	130683817	XM_006529113	ENSMUSG00000045382	Cxcr4
chr1	130720695	130721272	XM_006529113	ENSMUSG00000045382	Cxcr4
chr1	130842216	130842467	XM_006529337	ENSMUSG00000042581	Thsd7b
chr1	131247627	131247878	XM_006529337	ENSMUSG00000042581	Thsd7b
chr1	131432653	131433021	XM_006529337	ENSMUSG00000042581	Thsd7b
chr1	131533879	131534234	XM_006529337	ENSMUSG00000042581	Thsd7b
chr1	131652438	131652724	XM_006529337	ENSMUSG00000042581	Thsd7b
chr1	132012578	132013203	NM_007827	ENSMUSG00000026401	Daf2
chr1	132068455	132068902	NM_007827	ENSMUSG00000026401	Daf2
chr1	132268619	132269190	NM_007827	ENSMUSG00000026401	Daf2
chr1	132414195	132414514	XM_006529115	ENSMUSG00000026399	Cd55
chr1	132444360	132444981	XM_006529522	ENSMUSG00000042554	Zp3r
chr1	132530574	132530992	XM_006529522	ENSMUSG00000042554	Zp3r
chr1	132613763	132614186	NM_178691	ENSMUSG00000046404	Yod1
chr1	132630948	132631472	NM_177604	ENSMUSG00000042510	AA986860
chr1	132636869	132637135	NM_177604	ENSMUSG00000042510	AA986860
chr1	132637398	132638338	NM_177604	ENSMUSG00000042510	AA986860
chr1	132771595	132772124	NM_026976	ENSMUSG00000042474	Faim3
chr1	132773501	132773894	XM_006529962	ENSMUSG00000026420	Il24
chr1	132783278	132783529	XM_006529962	ENSMUSG00000026420	Il24
chr1	133015524	133016007	XM_006529427	ENSMUSG00000016526	Dyrk3
chr1	133022532	133023200	XM_006529427	ENSMUSG00000016526	Dyrk3
chr1	133031552	133032103	XM_006529427	ENSMUSG00000016526	Dyrk3
chr1	133078161	133078555	XM_006529165	ENSMUSG00000026427	Eif2d
chr1	133135523	133135786	XM_006529756	ENSMUSG00000026430	Rassf5
chr1	133142382	133143386	XM_006529756	ENSMUSG00000026430	Rassf5
chr1	133157134	133157438	XM_006529756	ENSMUSG00000026430	Rassf5
chr1	133187130	133187618	XM_006529761	ENSMUSG00000042349	Ikbke
chr1	133343094	133343459	XM_006529134	ENSMUSG00000026425	Srgap2
chr1	133423050	133423496	XM_006529134	ENSMUSG00000026425	Srgap2
chr1	133424602	133424899	NM_175382	ENSMUSG00000055184	Fam72a
chr1	133554618	133555182	NM_007799	ENSMUSG00000004552	Ctse
chr1	133604924	133605370	XM_006529428	ENSMUSG00000052688	5430435G22Rik
chr1	133609061	133609469	XM_006529428	ENSMUSG00000052688	5430435G22Rik
chr1	13362970	13363471	XM_006495465	ENSMUSG00000005886	Ncoa2
chr1	13363586	13363942	XM_006495465	ENSMUSG00000005886	Ncoa2
chr1	13364574	13364859	XM_006495465	ENSMUSG00000005886	Ncoa2
chr1	133662067	133662513	XM_006529700	ENSMUSG00000042268	Slc26a9
chr1	133724129	133724880	XM_006529974	ENSMUSG00000013275	Slc41a1
chr1	133763568	133764210	XM_006529434	ENSMUSG00000026433	Rab7l1
chr1	133834274	133834783	XM_006529341	ENSMUSG00000026435	Slc45a3
chr1	133878182	133878480	XM_006529341	ENSMUSG00000026435	Slc45a3
chr1	133879422	133879910	XM_006529341	ENSMUSG00000026435	Slc45a3
chr1	133903864	133904187	XM_006529126	ENSMUSG00000026436	Elk4
chr1	133904643	133905081	XM_006529126	ENSMUSG00000026436	Elk4
chr1	133942949	133943226	XM_006529343	ENSMUSG00000059149	Mfsd4
chr1	134013263	134013514	XR_387152	ENSMUSG00000026437	Cdk18
chr1	134036706	134037247	XR_387152	ENSMUSG00000026437	Cdk18
chr1	134041774	134042302	XR_387152	ENSMUSG00000026437	Cdk18
chr1	134042364	134042670	XR_387152	ENSMUSG00000026437	Cdk18
chr1	134052444	134052719	XR_387152	ENSMUSG00000026437	Cdk18
chr1	134053862	134054392	XR_387152	ENSMUSG00000026437	Cdk18
chr1	134107417	134107915	NR_029777	ENSMUSG00000065435	Mir135b
chr1	134134104	134134598	NR_029777	ENSMUSG00000065435	Mir135b
chr1	13413671	13414117	XM_006495465	ENSMUSG00000005886	Ncoa2
chr1	134183506	134183850	XM_006529354	ENSMUSG00000042115	Klhdc8a
chr1	134188372	134188693	XM_006529354	ENSMUSG00000042115	Klhdc8a
chr1	134189398	134189848	XM_006529354	ENSMUSG00000042115	Klhdc8a
chr1	134216013	134216284	XM_006529909	ENSMUSG00000009772	Nuak2
chr1	134230327	134230630	XM_006529909	ENSMUSG00000009772	Nuak2
chr1	134251538	134252089	XM_006529852	ENSMUSG00000042066	Tmcc2
chr1	134264110	134264541	XM_006529852	ENSMUSG00000042066	Tmcc2
chr1	134286695	134287372	XM_006529852	ENSMUSG00000042066	Tmcc2
chr1	134313849	134314440	XM_006529356	ENSMUSG00000042046	Dstyk
chr1	134373299	134373913	XM_006529357	ENSMUSG00000026439	Rbbp5
chr1	134491249	134491573	XM_006529629	ENSMUSG00000026442	Nfasc
chr1	134778051	134778438	NM_010732	ENSMUSG00000026443	Lrrn2
chr1	134865251	134865723	XM_006529232	ENSMUSG00000054387	Mdm4
chr1	134879381	134879728	XM_006529232	ENSMUSG00000054387	Mdm4
chr1	13490477	13491066	NM_028173	ENSMUSG00000025935	Tram1
chr1	134921660	134922454	XM_006529232	ENSMUSG00000054387	Mdm4
chr1	134930202	134931182	XM_006529232	ENSMUSG00000054387	Mdm4
chr1	134946625	134946981	XM_006529531	ENSMUSG00000026447	Pik3c2b
chr1	135027422	135027969	NM_133819	ENSMUSG00000046062	Ppp1r15b
chr1	135030799	135031109	NM_133819	ENSMUSG00000046062	Ppp1r15b
chr1	135062878	135063148	NM_133819	ENSMUSG00000046062	Ppp1r15b
chr1	135165117	135165477	XR_373921		Gm19461
chr1	135203946	135204408	XM_006497294	ENSMUSG00000041717	Golt1a
chr1	135210888	135211383	XM_006497294	ENSMUSG00000041717	Golt1a
chr1	135250061	135250613	XM_006497265	ENSMUSG00000070645	Ren1
chr1	135278542	135279047	XM_006497275	ENSMUSG00000070644	Etnk2
chr1	135282042	135282542	XM_006497275	ENSMUSG00000070644	Etnk2
chr1	135435504	135435931	NM_009227	ENSMUSG00000090553	Snrpe
chr1	135506699	135507332	NM_009227	ENSMUSG00000090553	Snrpe
chr1	13554310	13554675	NM_028173	ENSMUSG00000025935	Tram1
chr1	135674222	135674670	XM_006529723	ENSMUSG00000026463	Atp2b4
chr1	135681290	135681541	XM_006529723	ENSMUSG00000026463	Atp2b4
chr1	135689600	135689944	XM_006529723	ENSMUSG00000026463	Atp2b4
chr1	135792818	135793340	XM_006529660	ENSMUSG00000010311	Optc
chr1	135837725	135838167	XM_006529083	ENSMUSG00000041577	Prelp
chr1	135875046	135875600	XM_006529083	ENSMUSG00000041577	Prelp
chr1	135935993	135936438	NM_021355	ENSMUSG00000041559	Fmod
chr1	135942607	135942915	NM_021355	ENSMUSG00000041559	Fmod
chr1	135949770	135950181	NM_021355	ENSMUSG00000041559	Fmod
chr1	135974581	135975153	NM_007570	ENSMUSG00000020423	Btg2
chr1	135975547	135976233	NM_007570	ENSMUSG00000020423	Btg2
chr1	136092929	136093180	XM_006529753	ENSMUSG00000042451	Mybph
chr1	136098505	136099079	XM_006529753	ENSMUSG00000042451	Mybph
chr1	136311395	136311646	XM_006529888		Adipor1
chr1	136391443	136391887	NM_145510	ENSMUSG00000042229	Rabif
chr1	136415198	136415597	NM_145510	ENSMUSG00000042229	Rabif
chr1	136421018	136421505	XM_006529873	ENSMUSG00000046367	4931440L10Rik
chr1	136456561	136457003	XM_006529919	ENSMUSG00000042207	Kdm5b
chr1	13649813	13650318	XM_006495490		Lactb2
chr1	136700220	136700720	XM_006529707	ENSMUSG00000073557	Ppp1r12b
chr1	136713121	136713773	XM_006529707	ENSMUSG00000073557	Ppp1r12b
chr1	136726193	136726560	XM_006529707	ENSMUSG00000073557	Ppp1r12b
chr1	136852354	136852861	XM_006529707	ENSMUSG00000073557	Ppp1r12b
chr1	136878465	136878874	NM_001278115	ENSMUSG00000026429	Ube2t
chr1	136878984	136879254	NM_001278115	ENSMUSG00000026429	Ube2t
chr1	136885885	136886342	NM_001278115	ENSMUSG00000026429	Ube2t
chr1	136890923	136891366	NM_001278115	ENSMUSG00000026429	Ube2t
chr1	136913274	136913556	NM_001278115	ENSMUSG00000026429	Ube2t
chr1	13696295	13696908	XM_006495547	ENSMUSG00000067813	Xkr9
chr1	137006720	137007115	XM_006529714	ENSMUSG00000042793	Lgr6
chr1	137009166	137009520	XM_006529714	ENSMUSG00000042793	Lgr6
chr1	137028056	137028307	NM_007955		Ptprv
chr1	137033024	137033580	XM_006529696	ENSMUSG00000031506	Ptpn7
chr1	137050869	137051440	NM_026823	ENSMUSG00000026426	Arl8a
chr1	137180466	137180939	XR_387158	ENSMUSG00000041926	Rnpep
chr1	137264637	137265267	XM_006529951	ENSMUSG00000041889	Shisa4
chr1	137265658	137266147	XM_006529951	ENSMUSG00000041889	Shisa4
chr1	137326942	137327469	XM_006529435	ENSMUSG00000041879	Ipo9
chr1	137380629	137381051	NR_049188		Mir1231
chr1	137431875	137432410	XM_006529369	ENSMUSG00000009418	Nav1
chr1	137435727	137436275	XM_006529369	ENSMUSG00000009418	Nav1
chr1	137441311	137441813	XM_006529369	ENSMUSG00000009418	Nav1
chr1	137556181	137556521	NM_007791	ENSMUSG00000026421	Csrp1
chr1	137566966	137567235	NM_007791	ENSMUSG00000026421	Csrp1
chr1	137625460	137625913	NM_007791	ENSMUSG00000026421	Csrp1
chr1	137649471	137649885	NM_013750	ENSMUSG00000041801	Phlda3
chr1	137668018	137668581	NM_013750	ENSMUSG00000041801	Phlda3
chr1	137743593	137744345	XM_006529383	ENSMUSG00000026414	Tnnt2
chr1	13774513	13774764	NR_004447	ENSMUSG00000097711	Gm5523
chr1	137748832	137749284	XM_006529383	ENSMUSG00000026414	Tnnt2
chr1	137761990	137762586	XM_006529383	ENSMUSG00000026414	Tnnt2
chr1	137779373	137779679	XM_006529251	ENSMUSG00000026413	Pkp1
chr1	13779280	13779744	NR_004447	ENSMUSG00000097711	Gm5523
chr1	137815233	137815518	XM_006529251	ENSMUSG00000026413	Pkp1
chr1	137841498	137841750	XM_006529251	ENSMUSG00000026413	Pkp1
chr1	137842166	137842695	XM_006529251	ENSMUSG00000026413	Pkp1
chr1	137972798	137973117	XM_006529106	ENSMUSG00000026407	Cacna1s
chr1	138012878	138013161	NR_046167	ENSMUSG00000086264	Gm15850
chr1	138023463	138023971	NR_046167	ENSMUSG00000086264	Gm15850
chr1	138026608	138026870	NR_046167	ENSMUSG00000086264	Gm15850
chr1	138124606	138125174	XM_006529802	ENSMUSG00000041605	5730559C18Rik
chr1	138130501	138130849	XM_006529802	ENSMUSG00000041605	5730559C18Rik
chr1	138297824	138298248	XM_006529842	ENSMUSG00000026404	Ddx59
chr1	138311450	138311969	XM_006529842	ENSMUSG00000026404	Ddx59
chr1	138421530	138421993	XM_006529729	ENSMUSG00000041498	Kif14
chr1	138433492	138434095	XM_006529729	ENSMUSG00000041498	Kif14
chr1	138447394	138448017	XM_006529444	ENSMUSG00000041483	Zfp281
chr1	138452324	138453061	XM_006529444	ENSMUSG00000041483	Zfp281
chr1	138579424	138580007	NR_045324	ENSMUSG00000097113	Gm19705
chr1	138581724	138582261	NR_045324	ENSMUSG00000097113	Gm19705
chr1	138622743	138623285	NR_037986		Gm16880
chr1	138636104	138636496	NR_037986		Gm16880
chr1	138645817	138646181	NR_037986		Gm16880
chr1	138879716	138879967	XM_006529620	ENSMUSG00000026398	Nr5a2
chr1	138975618	138975958	XM_006529620	ENSMUSG00000026398	Nr5a2
chr1	138976144	138976599	XM_006529620	ENSMUSG00000026398	Nr5a2
chr1	139361998	139362460	NR_029795	ENSMUSG00000065565	Mir181a-1
chr1	139381467	139381853	NR_029795	ENSMUSG00000065565	Mir181a-1
chr1	139457227	139457652	NR_029795	ENSMUSG00000065565	Mir181a-1
chr1	139485075	139485556	NR_029795	ENSMUSG00000065565	Mir181a-1
chr1	139488089	139488340	NR_029795	ENSMUSG00000065565	Mir181a-1
chr1	139796696	139797328	NR_029795	ENSMUSG00000065565	Mir181a-1
chr1	139934053	139934310	NR_029820	ENSMUSG00000065458	Mir181b-1
chr1	140070816	140071344	XM_006529257	ENSMUSG00000026395	Ptprc
chr1	140223690	140224034	NM_177397	ENSMUSG00000026394	Atp6v1g3
chr1	140231769	140232225	NM_177397	ENSMUSG00000026394	Atp6v1g3
chr1	140239906	140240509	NM_177397	ENSMUSG00000026394	Atp6v1g3
chr1	140243509	140244008	NM_177397	ENSMUSG00000026394	Atp6v1g3
chr1	140244872	140245406	NM_177397	ENSMUSG00000026394	Atp6v1g3
chr1	140403407	140404166	XM_006529770	ENSMUSG00000026393	Nek7
chr1	140411886	140412481	XM_006529770	ENSMUSG00000026393	Nek7
chr1	140514415	140515094	XM_006529770	ENSMUSG00000026393	Nek7
chr1	140515532	140515783	XM_006529770	ENSMUSG00000026393	Nek7
chr1	140516192	140517167	XM_006529770	ENSMUSG00000026393	Nek7
chr1	140541049	140541300	XM_006529770	ENSMUSG00000026393	Nek7
chr1	140723394	140723702	XM_006529170	ENSMUSG00000019230	Lhx9
chr1	140808772	140809302	XM_006529716	ENSMUSG00000056268	Dennd1b
chr1	140827447	140827768	XM_006529716	ENSMUSG00000056268	Dennd1b
chr1	140834635	140835081	XM_006529716	ENSMUSG00000056268	Dennd1b
chr1	140859324	140859575	XM_006529716	ENSMUSG00000056268	Dennd1b
chr1	141052909	141053351	NR_108103		4930596I21Rik
chr1	141164384	141164883	XM_006529217	ENSMUSG00000063681	Crb1
chr1	14121812	14122217	XM_006495445	ENSMUSG00000025932	Eya1
chr1	141304180	141304645	XM_006529446	ENSMUSG00000033964	Zbtb41
chr1	141318202	141318766	XM_006529446	ENSMUSG00000033964	Zbtb41
chr1	141577614	141577865	NM_001029977	ENSMUSG00000070594	Gm4788
chr1	141680453	141680704	NM_001029977	ENSMUSG00000070594	Gm4788
chr1	14168861	14169240	XM_006495445	ENSMUSG00000025932	Eya1
chr1	141791659	141791910	NM_001025575	ENSMUSG00000033898	Cfhr2
chr1	142144324	142144694	XM_006529562	ENSMUSG00000052726	Kcnt2
chr1	142557875	142558375	NR_040604		4930590L20Rik
chr1	142568996	142569322	NR_040604		4930590L20Rik
chr1	142688083	142688501	NR_040604		4930590L20Rik
chr1	14294631	14295183	XM_006495445	ENSMUSG00000025932	Eya1
chr1	14296445	14296709	XM_006495445	ENSMUSG00000025932	Eya1
chr1	14299691	14300015	XM_006495445	ENSMUSG00000025932	Eya1
chr1	143096904	143097170	NR_040604		4930590L20Rik
chr1	143098392	143098824	NR_040604		4930590L20Rik
chr1	143394797	143395048	NR_040604		4930590L20Rik
chr1	143670605	143671112	NR_040604		4930590L20Rik
chr1	143780453	143780862	NR_040604		4930590L20Rik
chr1	143970446	143970697	NR_040604		4930590L20Rik
chr1	144002223	144002669	NR_040604		4930590L20Rik
chr1	144057040	144057480	NM_020025	ENSMUSG00000033849	B3galt2
chr1	14417503	14417897	XM_006495445	ENSMUSG00000025932	Eya1
chr1	144263487	144263921	NM_020025	ENSMUSG00000033849	B3galt2
chr1	144313493	144313877	NM_020025	ENSMUSG00000033849	B3galt2
chr1	144363454	144363808	NM_020025	ENSMUSG00000033849	B3galt2
chr1	14445790	14446228	XM_006495445	ENSMUSG00000025932	Eya1
chr1	144575517	144575768	NM_020025	ENSMUSG00000033849	B3galt2
chr1	144591674	144592015	NM_020025	ENSMUSG00000033849	B3galt2
chr1	144651546	144651919	NM_020025	ENSMUSG00000033849	B3galt2
chr1	14479434	14479766	XM_006495445	ENSMUSG00000025932	Eya1
chr1	144850563	144850967	NM_020025	ENSMUSG00000033849	B3galt2
chr1	145549762	145550543	XM_006529365		Cdc73
chr1	145635958	145636425	XM_006529760	ENSMUSG00000018189	Uchl5
chr1	145650874	145651125	XM_006529760	ENSMUSG00000018189	Uchl5
chr1	145661021	145661508	XM_006529760	ENSMUSG00000018189	Uchl5
chr1	145788411	145789179	NM_009061	ENSMUSG00000026360	Rgs2
chr1	14581815	14582291	XM_006495458	ENSMUSG00000025930	Msc
chr1	145851585	145851890	NM_009061	ENSMUSG00000026360	Rgs2
chr1	145853521	145854170	NM_009061	ENSMUSG00000026360	Rgs2
chr1	146090664	146091026	NM_015811	ENSMUSG00000026358	Rgs1
chr1	146113046	146113496	NM_015811	ENSMUSG00000026358	Rgs1
chr1	146123147	146123446	NM_015811	ENSMUSG00000026358	Rgs1
chr1	146190452	146190986	NM_015811	ENSMUSG00000026358	Rgs1
chr1	146201734	146201985	NM_015811	ENSMUSG00000026358	Rgs1
chr1	146202247	146202520	NM_015811	ENSMUSG00000026358	Rgs1
chr1	146253672	146254234	NM_015811	ENSMUSG00000026358	Rgs1
chr1	146349247	146349695	NM_015811	ENSMUSG00000026358	Rgs1
chr1	146402041	146402388	NM_022881	ENSMUSG00000026357	Rgs18
chr1	146846266	146846517	NM_022881	ENSMUSG00000026357	Rgs18
chr1	146857787	146858188	NM_022881	ENSMUSG00000026357	Rgs18
chr1	146994240	146994491	NM_022881	ENSMUSG00000026357	Rgs18
chr1	147031149	147031567	NM_022881	ENSMUSG00000026357	Rgs18
chr1	147103151	147103402	NM_022881	ENSMUSG00000026357	Rgs18
chr1	147131056	147131508	NM_022881	ENSMUSG00000026357	Rgs18
chr1	147304040	147304291	NM_022881	ENSMUSG00000026357	Rgs18
chr1	147336149	147336400	NM_022881	ENSMUSG00000026357	Rgs18
chr1	147371076	147371482	NM_022881	ENSMUSG00000026357	Rgs18
chr1	147689523	147689828	XM_006529367	ENSMUSG00000035131	Brinp3
chr1	147889246	147889695	XM_006529367	ENSMUSG00000035131	Brinp3
chr1	147992700	147993026	XM_006529367	ENSMUSG00000035131	Brinp3
chr1	148163889	148164555	XM_006529367	ENSMUSG00000035131	Brinp3
chr1	148209980	148210380	XM_006529367	ENSMUSG00000035131	Brinp3
chr1	148340138	148340389	XM_006529367	ENSMUSG00000035131	Brinp3
chr1	148342694	148342945	XM_006529367	ENSMUSG00000035131	Brinp3
chr1	148344623	148344898	XM_006529367	ENSMUSG00000035131	Brinp3
chr1	148345656	148346290	XM_006529367	ENSMUSG00000035131	Brinp3
chr1	148351018	148351436	XM_006529367	ENSMUSG00000035131	Brinp3
chr1	148356403	148356948	XM_006529367	ENSMUSG00000035131	Brinp3
chr1	148484123	148484495	XM_006529367	ENSMUSG00000035131	Brinp3
chr1	148555716	148556092	XM_006529367	ENSMUSG00000035131	Brinp3
chr1	148566652	148567118	XM_006529367	ENSMUSG00000035131	Brinp3
chr1	148630405	148630656	XM_006529367	ENSMUSG00000035131	Brinp3
chr1	148654882	148655438	XM_006529367	ENSMUSG00000035131	Brinp3
chr1	148730844	148731283	XM_006529367	ENSMUSG00000035131	Brinp3
chr1	148819843	148820212	XM_006529367	ENSMUSG00000035131	Brinp3
chr1	148848928	148849529	XM_006529367	ENSMUSG00000035131	Brinp3
chr1	148965414	148965679	XM_006529367	ENSMUSG00000035131	Brinp3
chr1	14909598	14909880	XM_006495525	ENSMUSG00000032769	Trpa1
chr1	14914482	14914931	XM_006495525	ENSMUSG00000032769	Trpa1
chr1	149153372	149153766	XM_006529367	ENSMUSG00000035131	Brinp3
chr1	149254213	149254464	XM_006529367	ENSMUSG00000035131	Brinp3
chr1	149307010	149307283	XM_006529367	ENSMUSG00000035131	Brinp3
chr1	149387641	149388020	XM_006529367	ENSMUSG00000035131	Brinp3
chr1	149425444	149425696	XM_006529367	ENSMUSG00000035131	Brinp3
chr1	149449459	149449710	XM_006529367	ENSMUSG00000035131	Brinp3
chr1	149537647	149538056	XM_006529367	ENSMUSG00000035131	Brinp3
chr1	149609378	149609738	XM_006529367	ENSMUSG00000035131	Brinp3
chr1	149725925	149726335	XM_006529367	ENSMUSG00000035131	Brinp3
chr1	149798563	149798972	XM_006529367	ENSMUSG00000035131	Brinp3
chr1	149941679	149941930	XM_006529367	ENSMUSG00000035131	Brinp3
chr1	150086119	150086535	XM_006529252	ENSMUSG00000056220	Pla2g4a
chr1	150266347	150266788	XM_006529252	ENSMUSG00000056220	Pla2g4a
chr1	15064621	15064893	XM_006495525	ENSMUSG00000032769	Trpa1
chr1	150710665	150711083	XM_006529252	ENSMUSG00000056220	Pla2g4a
chr1	150716515	150716784	XM_006529252	ENSMUSG00000056220	Pla2g4a
chr1	150916609	150916927	XM_006529252	ENSMUSG00000056220	Pla2g4a
chr1	151014810	151015086	XM_006529252	ENSMUSG00000056220	Pla2g4a
chr1	151100880	151101131	XM_006529252	ENSMUSG00000056220	Pla2g4a
chr1	151101275	151101675	XM_006529252	ENSMUSG00000056220	Pla2g4a
chr1	151202779	151203030	XM_006529252	ENSMUSG00000056220	Pla2g4a
chr1	15122495	15123192	XM_006495595	ENSMUSG00000092083	Kcnb2
chr1	151266271	151266685	XM_006529252	ENSMUSG00000056220	Pla2g4a
chr1	151296989	151297277	XM_006529252	ENSMUSG00000056220	Pla2g4a
chr1	151605668	151606000	XM_006529252	ENSMUSG00000056220	Pla2g4a
chr1	151680115	151680543	XM_006529252	ENSMUSG00000056220	Pla2g4a
chr1	151703778	151704316	XM_006529252	ENSMUSG00000056220	Pla2g4a
chr1	151807325	151807686	XM_006529252	ENSMUSG00000056220	Pla2g4a
chr1	151873298	151873785	NR_106112	ENSMUSG00000098906	Mir7652
chr1	151946707	151947406	NR_015466		Ptgs2os
chr1	151948677	151948962	NM_011198	ENSMUSG00000032487	Ptgs2
chr1	151962502	151962803	NM_011198	ENSMUSG00000032487	Ptgs2
chr1	151976649	151977039	NM_011198	ENSMUSG00000032487	Ptgs2
chr1	151992039	151992618	NM_011198	ENSMUSG00000032487	Ptgs2
chr1	151994521	151994904	NM_011198	ENSMUSG00000032487	Ptgs2
chr1	151998487	151998946	NM_011198	ENSMUSG00000032487	Ptgs2
chr1	152011979	152012475	NM_011198	ENSMUSG00000032487	Ptgs2
chr1	152066109	152066631	XM_006529270	ENSMUSG00000006007	Pdc
chr1	152098832	152099275	XM_006529270	ENSMUSG00000006007	Pdc
chr1	152239754	152240517	XM_006529449	ENSMUSG00000006010	BC003331
chr1	152240854	152241143	XM_006529449	ENSMUSG00000006010	BC003331
chr1	152328343	152328594	XM_006529963	ENSMUSG00000006014	Prg4
chr1	152412295	152412684	XM_006529963	ENSMUSG00000006014	Prg4
chr1	152438312	152438839	XM_006529963	ENSMUSG00000006014	Prg4
chr1	152483892	152484239	XM_006529963	ENSMUSG00000006014	Prg4
chr1	152486540	152486791	XM_006529963	ENSMUSG00000006014	Prg4
chr1	152614165	152614475	XM_006529757	ENSMUSG00000066842	Hmcn1
chr1	152856551	152856981	XM_006529757	ENSMUSG00000066842	Hmcn1
chr1	152925997	152926572	NR_038011		C730036E19Rik
chr1	153018995	153019470	NR_038011		C730036E19Rik
chr1	153074547	153074802	NR_038011		C730036E19Rik
chr1	153083136	153083613	NR_038011		C730036E19Rik
chr1	153083685	153084278	NR_038011		C730036E19Rik
chr1	153190175	153190568	XM_006529088	ENSMUSG00000023150	Ivns1abp
chr1	153190825	153191076	XM_006529088	ENSMUSG00000023150	Ivns1abp
chr1	153191090	153191341	XM_006529088	ENSMUSG00000023150	Ivns1abp
chr1	153275606	153275988	XM_006529976	ENSMUSG00000053286	Trmt1l
chr1	153314238	153314578	NR_106150		Mir7682
chr1	153411441	153411912	XM_006529776		Fam129a
chr1	15349224	15349475	XM_006495595	ENSMUSG00000092083	Kcnb2
chr1	153525000	153525593	XM_006529795	ENSMUSG00000043019	Edem3
chr1	153527433	153527799	XM_006529795	ENSMUSG00000043019	Edem3
chr1	153533725	153534087	XM_006529795	ENSMUSG00000043019	Edem3
chr1	153553147	153553654	XM_006529795	ENSMUSG00000043019	Edem3
chr1	153601897	153602155	XM_006529795	ENSMUSG00000043019	Edem3
chr1	153911406	153911657	NM_197990	ENSMUSG00000032666	1700025G04Rik
chr1	154105576	154105999	NM_025677	ENSMUSG00000014980	Tsen15
chr1	154233525	154234143	NM_025677	ENSMUSG00000014980	Tsen15
chr1	154372136	154372634	XM_006529264	ENSMUSG00000026482	Rgl1
chr1	154403088	154403350	XM_006529264	ENSMUSG00000026482	Rgl1
chr1	15451540	15451791	XM_006495595	ENSMUSG00000092083	Kcnb2
chr1	154593521	154593981	NM_001081197	ENSMUSG00000055547	Apobec4
chr1	154615205	154615713	XM_006529817	ENSMUSG00000008475	Arpc5
chr1	154626103	154626689	XM_006529817	ENSMUSG00000008475	Arpc5
chr1	154743033	154743438	XM_006529450	ENSMUSG00000042772	Smg7
chr1	154751687	154752048	XM_006529450	ENSMUSG00000042772	Smg7
chr1	154802069	154802320	XM_006529455	ENSMUSG00000042751	Nmnat2
chr1	154887217	154887672	XM_006529455	ENSMUSG00000042751	Nmnat2
chr1	154939231	154940030	NM_008485	ENSMUSG00000026479	Lamc2
chr1	154981675	154981947	NM_008485	ENSMUSG00000026479	Lamc2
chr1	155049195	155049713	NM_008485	ENSMUSG00000026479	Lamc2
chr1	155147273	155147878	NM_010683	ENSMUSG00000026478	Lamc1
chr1	155179031	155179376	NM_010683	ENSMUSG00000026478	Lamc1
chr1	155198142	155198692	NM_010683	ENSMUSG00000026478	Lamc1
chr1	155233651	155234298	NM_001177359		E330020D12Rik
chr1	155248900	155249438	NM_001177359		E330020D12Rik
chr1	155264437	155264692	NM_001177359		E330020D12Rik
chr1	155327479	155327890	XM_006529118	ENSMUSG00000042699	Dhx9
chr1	155334655	155335082	XM_006529118	ENSMUSG00000042699	Dhx9
chr1	155341858	155342144	XM_006529118	ENSMUSG00000042699	Dhx9
chr1	155593936	155594309	XM_006529525	ENSMUSG00000066800	Rnasel
chr1	155596279	155596645	XM_006529525	ENSMUSG00000066800	Rnasel
chr1	155694023	155694510	NM_001243223	ENSMUSG00000042641	Rgsl1
chr1	155746420	155746671	NR_106194		Mir8114
chr1	155746923	155747477	NM_008131	ENSMUSG00000026473	Glul
chr1	155821319	155821769	NM_008131	ENSMUSG00000026473	Glul
chr1	155879644	155879948	NM_008131	ENSMUSG00000026473	Glul
chr1	155912684	155913071	XM_006529053	ENSMUSG00000066797	Zfp648
chr1	155924166	155924417	XM_006529053	ENSMUSG00000066797	Zfp648
chr1	155965800	155966143	XM_006529053	ENSMUSG00000066797	Zfp648
chr1	155997240	155997988	XM_006529053	ENSMUSG00000066797	Zfp648
chr1	15612037	15612357	XM_006495496		Terf1
chr1	156228859	156229152	NR_040629		4930452N14Rik
chr1	156528073	156528455	XM_006529092	ENSMUSG00000004110	Cacna1e
chr1	156633273	156633839	XM_006529092	ENSMUSG00000004110	Cacna1e
chr1	156635223	156635634	XM_006529092	ENSMUSG00000004110	Cacna1e
chr1	156643793	156644202	XM_006529092	ENSMUSG00000004110	Cacna1e
chr1	156853597	156854124	NM_010500	ENSMUSG00000056708	Ier5
chr1	156872981	156873308	NM_010500	ENSMUSG00000056708	Ier5
chr1	156896042	156896542	NM_010500	ENSMUSG00000056708	Ier5
chr1	156898507	156898758	NM_010500	ENSMUSG00000056708	Ier5
chr1	156899933	156900184	NM_010500	ENSMUSG00000056708	Ier5
chr1	156922862	156923114	NM_010500	ENSMUSG00000056708	Ier5
chr1	157065101	157065656	XM_006529766	ENSMUSG00000026470	Stx6
chr1	157071227	157071711	XM_006529766	ENSMUSG00000026470	Stx6
chr1	157128529	157129094	XM_006529766	ENSMUSG00000026470	Stx6
chr1	157264453	157264758	NM_011273	ENSMUSG00000026469	Xpr1
chr1	157341386	157341637	XM_006529883	ENSMUSG00000033701	Acbd6
chr1	157357316	157357668	XM_006529883	ENSMUSG00000033701	Acbd6
chr1	157380164	157380590	XM_006529883	ENSMUSG00000033701	Acbd6
chr1	157404996	157405545	XM_006529883	ENSMUSG00000033701	Acbd6
chr1	157411828	157412366	XM_006529883	ENSMUSG00000033701	Acbd6
chr1	157632924	157633360	XM_006529054	ENSMUSG00000033684	Qsox1
chr1	157659725	157660142	XM_006529054	ENSMUSG00000033684	Qsox1
chr1	15768236	15768532	XM_006495496		Terf1
chr1	157712771	157713022	XM_006529054	ENSMUSG00000033684	Qsox1
chr1	157820207	157821078	NM_001039184	ENSMUSG00000033671	Cep350
chr1	157882578	157882835	XM_006529586	ENSMUSG00000050565	Tor1aip2
chr1	157883030	157883409	XM_006529586	ENSMUSG00000050565	Tor1aip2
chr1	157883533	157884089	XM_006529295	ENSMUSG00000026466	Tor1aip1
chr1	157890210	157890613	XM_006529586	ENSMUSG00000050565	Tor1aip2
chr1	15796131	15796394	XM_006495496		Terf1
chr1	158171214	158171797	NM_177838	ENSMUSG00000015484	Fam163a
chr1	158171851	158172182	NM_177838	ENSMUSG00000015484	Fam163a
chr1	158193422	158193888	XM_006496726	ENSMUSG00000060985	Tdrd5
chr1	158348229	158348674	XM_006496719	ENSMUSG00000026600	Soat1
chr1	158404041	158404377	XM_006496719	ENSMUSG00000026600	Soat1
chr1	158488673	158489107	XM_006496613	ENSMUSG00000026596	Abl2
chr1	158545541	158546500	XM_006496613	ENSMUSG00000026596	Abl2
chr1	158606234	158606771	NM_023141	ENSMUSG00000060519	Tor3a
chr1	158607124	158607554	NM_023141	ENSMUSG00000060519	Tor3a
chr1	158672139	158672390	XM_006496736	ENSMUSG00000033557	Fam20b
chr1	158847592	158847843	XM_006497028	ENSMUSG00000026594	Ralgps2
chr1	15892524	15892938	NM_001033288	ENSMUSG00000032719	Sbspon
chr1	158976768	158977227	XM_006496990	ENSMUSG00000026592	Tex35
chr1	159005289	159005540	XM_006496990	ENSMUSG00000026592	Tex35
chr1	159006405	159006770	XM_006496990	ENSMUSG00000026592	Tex35
chr1	159007110	159007710	XM_006496990	ENSMUSG00000026592	Tex35
chr1	159009453	159010252	XM_006496990	ENSMUSG00000026592	Tex35
chr1	159011252	159011891	XM_006496990	ENSMUSG00000026592	Tex35
chr1	159162576	159162836	XM_006496990	ENSMUSG00000026592	Tex35
chr1	159216563	159217085	NR_027984	ENSMUSG00000049881	2810025M15Rik
chr1	159231358	159231778	NR_027984	ENSMUSG00000049881	2810025M15Rik
chr1	159272491	159272983	NR_027984	ENSMUSG00000049881	2810025M15Rik
chr1	159273677	159274005	NR_027984	ENSMUSG00000049881	2810025M15Rik
chr1	159310695	159311274	NR_027984	ENSMUSG00000049881	2810025M15Rik
chr1	159342454	159343025	XM_006496750	ENSMUSG00000070565	Rasal2
chr1	159376439	159376943	NM_001033284		BC026585
chr1	159436573	159437153	XM_006497044	ENSMUSG00000026589	Sec16b
chr1	159466528	159467063	XM_006497044	ENSMUSG00000026589	Sec16b
chr1	159483073	159483702	XM_006497044	ENSMUSG00000026589	Sec16b
chr1	159602379	159602764	XM_006497044	ENSMUSG00000026589	Sec16b
chr1	159884484	159884876	XM_006496836	ENSMUSG00000004031	Brinp2
chr1	160073179	160073430	XM_006496836	ENSMUSG00000004031	Brinp2
chr1	160112029	160112280	XM_006496836	ENSMUSG00000004031	Brinp2
chr1	160600296	160600745	NR_030441		Mir488
chr1	160662934	160663360	XM_006496822	ENSMUSG00000073530	Pappa2
chr1	160782910	160783403	XM_006496822	ENSMUSG00000073530	Pappa2
chr1	16095599	16096110	NM_133832		Rdh10
chr1	16099327	16099884	NM_133832		Rdh10
chr1	16106527	16107071	NM_133832		Rdh10
chr1	161065492	161065893	XM_006496859	ENSMUSG00000040782	Rfwd2
chr1	161163656	161164057	XM_006496859	ENSMUSG00000040782	Rfwd2
chr1	161183324	161183575	XM_006496859	ENSMUSG00000040782	Rfwd2
chr1	161185341	161185881	XM_006496859	ENSMUSG00000040782	Rfwd2
chr1	161320045	161320607	NR_039543		Mir1843b
chr1	161326547	161326798	NR_039543		Mir1843b
chr1	161335978	161336291	NR_039543		Mir1843b
chr1	161352565	161352966	NR_039543		Mir1843b
chr1	161391186	161391510	XM_006496742	ENSMUSG00000015829	Tnr
chr1	161447767	161448282	XM_006496742	ENSMUSG00000015829	Tnr
chr1	161616266	161617330	XM_006496742	ENSMUSG00000015829	Tnr
chr1	161699736	161700082	XM_006496742	ENSMUSG00000015829	Tnr
chr1	161713914	161714371	XM_006496742	ENSMUSG00000015829	Tnr
chr1	161730031	161730282	XM_006496968	ENSMUSG00000090394	4930523C07Rik
chr1	161820736	161821174	XM_006496968	ENSMUSG00000090394	4930523C07Rik
chr1	161974581	161974992	XM_006496968	ENSMUSG00000090394	4930523C07Rik
chr1	162029751	162030329	NR_038030	ENSMUSG00000026729	4930562F07Rik
chr1	162114697	162114948	XM_006496954		Mrps14
chr1	162124929	162125391	XM_006496954		Mrps14
chr1	162142317	162142583	NM_009786	ENSMUSG00000014226	Cacybp
chr1	162142894	162143729	NM_009786	ENSMUSG00000014226	Cacybp
chr1	16216322	16216610	NM_133832		Rdh10
chr1	162163891	162164454	NM_009786	ENSMUSG00000014226	Cacybp
chr1	16217735	16218711	NM_133832		Rdh10
chr1	16218889	16219197	NM_133832		Rdh10
chr1	162193474	162193743	NM_009786	ENSMUSG00000014226	Cacybp
chr1	162194104	162194380	NM_009786	ENSMUSG00000014226	Cacybp
chr1	162301919	162302268	XM_006496875	ENSMUSG00000026721	Rabgap1l
chr1	162329526	162329983	XM_006496875	ENSMUSG00000026721	Rabgap1l
chr1	162450968	162451355	NM_001146330		Gpr52
chr1	162461537	162462098	NM_001146330		Gpr52
chr1	162623251	162623686	XM_006496875	ENSMUSG00000026721	Rabgap1l
chr1	162843824	162844176	XM_006496908	ENSMUSG00000040423	Rc3h1
chr1	16295010	16295329	NM_133832		Rdh10
chr1	162964127	162964754	XM_006496838	ENSMUSG00000043467	Zbtb37
chr1	162965140	162965491	NR_002840	ENSMUSG00000053332	Gas5
chr1	162969253	162970117	NR_028543	ENSMUSG00000064968	Snord47
chr1	163061301	163061999	XR_373601	ENSMUSG00000026705	Klhl20
chr1	163081278	163081540	NM_001195189		4930469G21Rik
chr1	163110811	163111393	NM_001195189		4930469G21Rik
chr1	163125651	163126076	NM_001195189		4930469G21Rik
chr1	163178429	163178803	XM_006496624	ENSMUSG00000026701	Prdx6
chr1	163211322	163211573	XM_006496624	ENSMUSG00000026701	Prdx6
chr1	163325047	163325368	NM_009452	ENSMUSG00000026700	Tnfsf4
chr1	163373426	163373825	NM_009452	ENSMUSG00000026700	Tnfsf4
chr1	163393919	163394176	NM_183391	ENSMUSG00000066755	Tnfsf18
chr1	163436698	163436949	NM_183391	ENSMUSG00000066755	Tnfsf18
chr1	163438057	163438355	NM_183391	ENSMUSG00000066755	Tnfsf18
chr1	163505148	163505399	NM_183391	ENSMUSG00000066755	Tnfsf18
chr1	163505400	163505759	NM_183391	ENSMUSG00000066755	Tnfsf18
chr1	163537504	163537929	NM_183391	ENSMUSG00000066755	Tnfsf18
chr1	163551514	163551868	NM_183391	ENSMUSG00000066755	Tnfsf18
chr1	163564800	163565051	NM_183391	ENSMUSG00000066755	Tnfsf18
chr1	163617712	163618009	XM_006496653	ENSMUSG00000000817	Fasl
chr1	163664689	163665511	XM_006496653	ENSMUSG00000000817	Fasl
chr1	163665664	163665994	XM_006496653	ENSMUSG00000000817	Fasl
chr1	163678279	163678642	XM_006496653	ENSMUSG00000000817	Fasl
chr1	163899009	163899569	XM_006497015	ENSMUSG00000086277	4930558K02Rik
chr1	163906415	163906917	XM_006497015	ENSMUSG00000086277	4930558K02Rik
chr1	163968007	163968357	NR_040562	ENSMUSG00000090260	2810442N19Rik
chr1	164062978	164063313	NR_002870	ENSMUSG00000078190	Dnm3os
chr1	164266726	164266977	NR_029796	ENSMUSG00000065516	Mir214
chr1	164288177	164288608	XM_006496601	ENSMUSG00000040265	Dnm3
chr1	164383212	164383603	XM_006496601	ENSMUSG00000040265	Dnm3
chr1	164439234	164439984	XM_006496601	ENSMUSG00000040265	Dnm3
chr1	164459798	164460049	XM_006496984		Mettl13
chr1	164478320	164479025	XM_006496984		Mettl13
chr1	164501413	164501759	XM_006496934	ENSMUSG00000026696	Vamp4
chr1	164573720	164574241	NM_010865	ENSMUSG00000026697	Myoc
chr1	164670244	164670503	XM_006496766	ENSMUSG00000040225	Prrc2c
chr1	164670521	164671056	XM_006496766	ENSMUSG00000040225	Prrc2c
chr1	164700245	164700496	XM_006496766	ENSMUSG00000040225	Prrc2c
chr1	164826014	164826456	XM_006496949	ENSMUSG00000040170	Fmo2
chr1	164990599	164990966	NM_030071	ENSMUSG00000071890	Mroh9
chr1	165080446	165081025	NM_030071	ENSMUSG00000071890	Mroh9
chr1	165210928	165211312	XM_006496703	ENSMUSG00000026586	Prrx1
chr1	165292445	165292761	XM_006497069	ENSMUSG00000040124	Gorab
chr1	165310201	165310503	XM_006497069	ENSMUSG00000040124	Gorab
chr1	165312285	165312837	XM_006497069	ENSMUSG00000040124	Gorab
chr1	165359274	165359532	XM_006497069	ENSMUSG00000040124	Gorab
chr1	165491853	165492149	XM_006497069	ENSMUSG00000040124	Gorab
chr1	165612867	165613251	XM_006496843		Mettl11b
chr1	165709356	165709821	XM_006496679	ENSMUSG00000026585	Kifap3
chr1	165764183	165764591	XM_006496679	ENSMUSG00000026585	Kifap3
chr1	165924822	165925319	XM_006496983	ENSMUSG00000041396	Mettl18
chr1	166068629	166069289	NM_007976	ENSMUSG00000026579	F5
chr1	16609355	16609907	XM_006495557	ENSMUSG00000025939	Ube2w
chr1	166191737	166192280	NM_001276455	ENSMUSG00000040918	Slc19a2
chr1	166200480	166200921	NM_029115	ENSMUSG00000026578	Ccdc181
chr1	16622119	16622463	XM_006495557	ENSMUSG00000025939	Ube2w
chr1	166296786	166297254	XM_006496690		Nme7
chr1	166381367	166381618	NM_009721	ENSMUSG00000026576	Atp1b1
chr1	166389515	166389781	NM_009721	ENSMUSG00000026576	Atp1b1
chr1	166391806	166392214	NM_009721	ENSMUSG00000026576	Atp1b1
chr1	16647339	16647703	NR_037998	ENSMUSG00000097744	D030040B21Rik
chr1	16654890	16655828	NM_026392	ENSMUSG00000025940	Tmem70
chr1	166559043	166559527	NM_019759	ENSMUSG00000026574	Dpt
chr1	166561943	166562194	NM_019759	ENSMUSG00000026574	Dpt
chr1	166692322	166692762	NM_019759	ENSMUSG00000026574	Dpt
chr1	16678423	16678985	XM_006495455	ENSMUSG00000025779	Ly96
chr1	166818028	166818279	NR_040303		Gm20743
chr1	167051974	167052337	NR_040480		4930568G15Rik
chr1	167182047	167182622	XM_006496779	ENSMUSG00000040843	Tiprl
chr1	167221631	167222013	XM_006496850		Gpr161
chr1	167252530	167252867	XM_006496850		Gpr161
chr1	167319070	167319321	XM_006497004	ENSMUSG00000026571	Dcaf6
chr1	167390828	167391458	NM_027430	ENSMUSG00000026568	Mpc2
chr1	167466401	167466699	XM_006496867	ENSMUSG00000026567	Adcy10
chr1	167509424	167509867	XM_006496974	ENSMUSG00000026566	Mpzl1
chr1	167564840	167565215	XM_006496974	ENSMUSG00000026566	Mpzl1
chr1	167571248	167573021	XM_006496974	ENSMUSG00000026566	Mpzl1
chr1	167588693	167589183	XM_006496974	ENSMUSG00000026566	Mpzl1
chr1	167666176	167666770	XM_006496930	ENSMUSG00000040713	Creg1
chr1	167783792	167784430	XM_006496633	ENSMUSG00000005763	Cd247
chr1	16788456	16788900	XM_006495455	ENSMUSG00000025779	Ly96
chr1	167897069	167897508	XM_006496704	ENSMUSG00000026565	Pou2f1
chr1	167932577	167933599	XM_006496704	ENSMUSG00000026565	Pou2f1
chr1	167973862	167974330	XM_006496704	ENSMUSG00000026565	Pou2f1
chr1	168033350	168033785	NM_001033344	ENSMUSG00000026564	Dusp27
chr1	168083401	168084021	NM_021610	ENSMUSG00000000544	Gpa33
chr1	168084341	168084957	NM_021610	ENSMUSG00000000544	Gpa33
chr1	168179517	168179924	XM_006496593	ENSMUSG00000040612	Ildr2
chr1	168185450	168185827	XM_006496593	ENSMUSG00000040612	Ildr2
chr1	168197508	168198067	XM_006496593	ENSMUSG00000040612	Ildr2
chr1	168290302	168290738	NM_030245	ENSMUSG00000026563	Tada1
chr1	168564911	168565273	NM_001164312	ENSMUSG00000051081	Gm4847
chr1	168818523	168818774	NR_037988	ENSMUSG00000097823	Gm16701
chr1	168967777	168968269	XM_006496789	ENSMUSG00000060568	Fam78b
chr1	169050762	169051013	XM_006496789	ENSMUSG00000060568	Fam78b
chr1	169150687	169151047	XM_006497039	ENSMUSG00000026558	Uck2
chr1	169177200	169177671	XM_006497039	ENSMUSG00000026558	Uck2
chr1	169219205	169219456	XM_006497039	ENSMUSG00000026558	Uck2
chr1	169236562	169237096	NM_026881	ENSMUSG00000052428	Tmco1
chr1	169299934	169300527	XM_006496950	ENSMUSG00000026687	Aldh9a1
chr1	169317331	169317884	NM_025569		Mgst3
chr1	169322766	169323307	NM_025569		Mgst3
chr1	169324160	169324518	NM_025569		Mgst3
chr1	169339132	169339552	NM_025569		Mgst3
chr1	169345109	169345447	NM_025569		Mgst3
chr1	169543445	169543737	NM_001159731	ENSMUSG00000015843	Rxrg
chr1	169574967	169575402	NM_001159731	ENSMUSG00000015843	Rxrg
chr1	169845415	169845727	XM_006496611	ENSMUSG00000026686	Lmx1a
chr1	169872106	169872460	XM_006496611	ENSMUSG00000026686	Lmx1a
chr1	17006477	17006798	XM_006495551	ENSMUSG00000042686	Jph1
chr1	170144204	170144750	XM_006496699	ENSMUSG00000052534	Pbx1
chr1	170292736	170293170	XM_006496699	ENSMUSG00000052534	Pbx1
chr1	170322309	170322652	XM_006496699	ENSMUSG00000052534	Pbx1
chr1	170361357	170361613	XM_006496699	ENSMUSG00000052534	Pbx1
chr1	170514112	170514426	NR_105766	ENSMUSG00000098407	Mir6348
chr1	170803869	170804153	NR_105766	ENSMUSG00000098407	Mir6348
chr1	170912012	170912410	NR_105766	ENSMUSG00000098407	Mir6348
chr1	171240549	171240807	XM_006496958	ENSMUSG00000026683	Nuf2
chr1	171389449	171389928	XM_006496958	ENSMUSG00000026683	Nuf2
chr1	171600770	171601186	NM_009063		Rgs5
chr1	171625230	171625774	NM_009063		Rgs5
chr1	171629428	171629917	NM_009063		Rgs5
chr1	171671589	171671906	XM_006496714	ENSMUSG00000038530	Rgs4
chr1	171694567	171695144	XM_006496714	ENSMUSG00000038530	Rgs4
chr1	171706629	171707162	XM_006496714	ENSMUSG00000038530	Rgs4
chr1	171849261	171849673	XM_006497035	ENSMUSG00000070532	1700084C01Rik
chr1	171864628	171864879	XM_006497035	ENSMUSG00000070532	1700084C01Rik
chr1	171899539	171899790	NR_040438	ENSMUSG00000097503	3110045C21Rik
chr1	171900266	171900696	NR_040438	ENSMUSG00000097503	3110045C21Rik
chr1	171936799	171937289	NR_040438	ENSMUSG00000097503	3110045C21Rik
chr1	172040497	172040946	XM_006496696	ENSMUSG00000026674	Ddr2
chr1	172041728	172042749	XM_006496696	ENSMUSG00000026674	Ddr2
chr1	172066383	172067077	XM_006496606	ENSMUSG00000026670	Uap1
chr1	172145297	172145815	XM_006496682		Uhmk1
chr1	172207267	172207577	NM_012009	ENSMUSG00000096334	Sh2d1b1
chr1	172290371	172290622	NM_001039593	ENSMUSG00000042800	1700015E13Rik
chr1	172562360	172563028	XM_006496901	ENSMUSG00000038463	Olfml2b
chr1	172574758	172575211	XM_006496901	ENSMUSG00000038463	Olfml2b
chr1	172594822	172596231	XM_006496901	ENSMUSG00000038463	Olfml2b
chr1	172797770	172798086	XM_006496790	ENSMUSG00000026663	Atf6
chr1	172798542	172798988	XM_006496790	ENSMUSG00000026663	Atf6
chr1	172815296	172815824	XM_006497042	ENSMUSG00000026659	Dusp12
chr1	172831708	172832295	XM_006496931	ENSMUSG00000070524	Fcrlb
chr1	172842378	172842880	XM_006496931	ENSMUSG00000070524	Fcrlb
chr1	172845461	172845771	XM_006496931	ENSMUSG00000070524	Fcrlb
chr1	172926875	172927288	XM_006496657	ENSMUSG00000026656	Fcgr2b
chr1	17294327	17294672	NM_010267	ENSMUSG00000025777	Gdap1
chr1	17295709	17296079	NM_010267	ENSMUSG00000025777	Gdap1
chr1	172963819	172964319	NM_144559	ENSMUSG00000059089	Fcgr4
chr1	172966979	172967287	NM_144559	ENSMUSG00000059089	Fcgr4
chr1	172967950	172968823	NM_144559	ENSMUSG00000059089	Fcgr4
chr1	172969129	172969802	XM_006496658	ENSMUSG00000059498	Fcgr3
chr1	172973721	172974677	XM_006496658	ENSMUSG00000059498	Fcgr3
chr1	172974926	172975257	XM_006496658	ENSMUSG00000059498	Fcgr3
chr1	17297680	17298079	NM_010267	ENSMUSG00000025777	Gdap1
chr1	173031748	173033519	XM_006497017	ENSMUSG00000026649	1700009P17Rik
chr1	173041077	173041978	XM_006497017	ENSMUSG00000026649	1700009P17Rik
chr1	173043858	173044349	XM_006497017	ENSMUSG00000026649	1700009P17Rik
chr1	173048681	173048932	XM_006497017	ENSMUSG00000026649	1700009P17Rik
chr1	173152721	173153170	XM_006496953	ENSMUSG00000005674	Tomm40l
chr1	173168577	173168839	XM_006496656	ENSMUSG00000058715	Fcer1g
chr1	173177018	173177682	XM_006496793	ENSMUSG00000013593	Ndufs2
chr1	173224405	173224980	NM_025388	ENSMUSG00000062963	Ufc1
chr1	173367505	173367915	NM_172647	ENSMUSG00000038235	F11r
chr1	173431674	173432858	NM_019484	ENSMUSG00000060244	Alyref2
chr1	173433373	173433943	NM_019484	ENSMUSG00000060244	Alyref2
chr1	17369427	17369729	NM_053191	ENSMUSG00000067780	Pi15
chr1	173876816	173877295	XM_006496884	ENSMUSG00000015314	Slamf6
chr1	173909599	173909883	XM_006497051	ENSMUSG00000026556	Vangl2
chr1	174012555	174013118	XM_006496952	ENSMUSG00000003458	Ncstn
chr1	174049816	174050237	XM_006496713	ENSMUSG00000003464	Pex19
chr1	174073767	174074186	XM_006497065	ENSMUSG00000026554	Dcaf8
chr1	174078797	174079274	XM_006497065	ENSMUSG00000026554	Dcaf8
chr1	174118956	174119449	XM_006496702	ENSMUSG00000013698	Pea15a
chr1	174135930	174136239	XM_006496702	ENSMUSG00000013698	Pea15a
chr1	174147389	174147673	NM_009813	ENSMUSG00000007122	Casq1
chr1	174239714	174240665	NM_080419	ENSMUSG00000038034	Igsf8
chr1	174254712	174254963	XM_006496678	ENSMUSG00000038026	Kcnj9
chr1	174287694	174288161	XM_006496677	ENSMUSG00000044708	Kcnj10
chr1	174294687	174295260	NM_026234	ENSMUSG00000050229	Pigm
chr1	174306216	174306786	NM_026234	ENSMUSG00000050229	Pigm
chr1	174340969	174341351	NM_026234	ENSMUSG00000050229	Pigm
chr1	174342329	174342636	NM_026234	ENSMUSG00000050229	Pigm
chr1	174429674	174430150	NM_178598	ENSMUSG00000026547	Tagln2
chr1	174430352	174430660	NM_178598	ENSMUSG00000026547	Tagln2
chr1	174458718	174459300	NM_027972	ENSMUSG00000026546	Ccdc19
chr1	174563069	174563632	NM_026725	ENSMUSG00000026544	Dusp23
chr1	174865531	174865973	NM_008763	ENSMUSG00000037924	Olfr16
chr1	174911740	174912185	NM_008763	ENSMUSG00000037924	Olfr16
chr1	174920692	174921106	NM_008763	ENSMUSG00000037924	Olfr16
chr1	175032475	175032840	NM_146764	ENSMUSG00000062527	Olfr1408
chr1	175552686	175553048	NM_175026	ENSMUSG00000043263	Pyhin1
chr1	175553508	175553759	NM_175026	ENSMUSG00000043263	Pyhin1
chr1	175575456	175576320	NM_175026	ENSMUSG00000043263	Pyhin1
chr1	175696935	175697369	XM_006496675	ENSMUSG00000073489	Ifi204
chr1	175711503	175711895	XM_006496675	ENSMUSG00000073489	Ifi204
chr1	175841640	175841891	XM_006496912	ENSMUSG00000026536	Mnda
chr1	175842627	175843317	XM_006496912	ENSMUSG00000026536	Mnda
chr1	175866600	175866933	XM_006496668	ENSMUSG00000039997	Ifi203
chr1	175962070	175962674	NM_172648	ENSMUSG00000054203	Ifi205
chr1	175982112	175982513	NM_146716	ENSMUSG00000047048	Olfr432
chr1	176099134	176099521	XR_373600	ENSMUSG00000026532	Spta1
chr1	176100549	176100991	XR_373600	ENSMUSG00000026532	Spta1
chr1	176102643	176103157	XR_373600	ENSMUSG00000026532	Spta1
chr1	176141595	176141943	XR_373600	ENSMUSG00000026532	Spta1
chr1	176396409	176396772	NM_207694	ENSMUSG00000066671	Olfr220
chr1	176525095	176525566	NM_019445	ENSMUSG00000028354	Fmn2
chr1	176625128	176625538	NM_019445	ENSMUSG00000028354	Fmn2
chr1	176802925	176803176	XM_006496826	ENSMUSG00000050069	Grem2
chr1	177143759	177144111	XM_006496828		Rgs7
chr1	177230884	177231424	XM_006496828		Rgs7
chr1	177256490	177256741	XM_006496828		Rgs7
chr1	177516497	177516909	NM_010209		Fh1
chr1	177555415	177556059	NM_010209		Fh1
chr1	177556319	177556573	NM_010209		Fh1
chr1	177621872	177622585	XM_006496642	ENSMUSG00000026525	Opn3
chr1	177762241	177762492	XM_006496862	ENSMUSG00000039748	Exo1
chr1	177810302	177810942	XM_006496862	ENSMUSG00000039748	Exo1
chr1	177840416	177840672	XM_006496862	ENSMUSG00000039748	Exo1
chr1	177853974	177854393	XM_006496862	ENSMUSG00000039748	Exo1
chr1	177866487	177867046	XM_006496862	ENSMUSG00000039748	Exo1
chr1	178132790	178133084	XM_006496897	ENSMUSG00000055214	Pld5
chr1	17815951	17816385	XM_006495592	ENSMUSG00000025776	Crispld1
chr1	178368322	178368578	XM_006496897	ENSMUSG00000055214	Pld5
chr1	178627268	178627624	NR_029775		Mir350
chr1	178642559	178642908	NR_029775		Mir350
chr1	178744407	178744919	XM_006497024	ENSMUSG00000026504	Sdccag8
chr1	178748624	178748929	XM_006497024	ENSMUSG00000026504	Sdccag8
chr1	178757999	178758250	NR_037996		Hmga2-ps1
chr1	178762610	178763163	NR_037996		Hmga2-ps1
chr1	178942828	178943256	NR_037996		Hmga2-ps1
chr1	178943746	178944598	NR_037996		Hmga2-ps1
chr1	178944845	178945101	NR_037996		Hmga2-ps1
chr1	179118854	179119183	XM_006496818	ENSMUSG00000019699	Akt3
chr1	179189159	179189410	XM_006496818	ENSMUSG00000019699	Akt3
chr1	179190981	179191412	XM_006496818	ENSMUSG00000019699	Akt3
chr1	179477859	179478211	NR_037994		2310043L19Rik
chr1	179553444	179553956	NR_037994		2310043L19Rik
chr1	179578948	179579441	NR_037994		2310043L19Rik
chr1	179632487	179633437	XM_006496975	ENSMUSG00000015962	1700016C15Rik
chr1	179637438	179637799	XM_006496975	ENSMUSG00000015962	1700016C15Rik
chr1	179638913	179639351	XM_006496975	ENSMUSG00000015962	1700016C15Rik
chr1	179678320	179678589	XM_006496975	ENSMUSG00000015962	1700016C15Rik
chr1	17982812	17983063	XM_006495588	ENSMUSG00000025774	Crisp4
chr1	179890811	179891120	NM_001034899	ENSMUSG00000091476	Gm16432
chr1	179900238	179900624	NM_001034899	ENSMUSG00000091476	Gm16432
chr1	180076636	180076909	XM_006497038	ENSMUSG00000026502	Desi2
chr1	180118007	180118314	XM_006497038	ENSMUSG00000026502	Desi2
chr1	180240187	180240682	NM_025511	ENSMUSG00000026500	Cox20
chr1	180248202	180248557	NM_025511	ENSMUSG00000026500	Cox20
chr1	180249265	180249516	NM_025511	ENSMUSG00000026500	Cox20
chr1	180274378	180274820	XR_373612	ENSMUSG00000039630	Hnrnpu
chr1	180336373	180336706	NM_026626	ENSMUSG00000026495	Efcab2
chr1	180379387	180379745	NM_026626	ENSMUSG00000026495	Efcab2
chr1	180506891	180507476	XM_006496865	ENSMUSG00000026494	Kif26b
chr1	180520578	180520829	XM_006496865	ENSMUSG00000026494	Kif26b
chr1	180733099	180733572	XM_006496865	ENSMUSG00000026494	Kif26b
chr1	18096258	18097349	XM_006495588	ENSMUSG00000025774	Crisp4
chr1	180971775	180972433	XM_006496979		Smyd3
chr1	180974196	180974666	XM_006496979		Smyd3
chr1	180976197	180976960	XM_006496979		Smyd3
chr1	180978116	180978403	XM_006496979		Smyd3
chr1	181072231	181072590	XM_006496979		Smyd3
chr1	18113467	18113718	XM_006495588	ENSMUSG00000025774	Crisp4
chr1	181162189	181162595	XM_006496979		Smyd3
chr1	181307061	181307494	XM_006496979		Smyd3
chr1	181397721	181397972	XM_006496979		Smyd3
chr1	181432657	181433204	XM_006496979		Smyd3
chr1	181437103	181437433	XM_006496979		Smyd3
chr1	181477352	181477603	XM_006496799	ENSMUSG00000038949	Cnst
chr1	181554398	181554879	NM_178653	ENSMUSG00000038936	Sccpdh
chr1	181575696	181576259	NM_178653	ENSMUSG00000038936	Sccpdh
chr1	181597838	181598089	NM_178653	ENSMUSG00000038936	Sccpdh
chr1	181599062	181599313	NM_178653	ENSMUSG00000038936	Sccpdh
chr1	181664617	181664991	NM_178653	ENSMUSG00000038936	Sccpdh
chr1	181733165	181733480	XM_006496800	ENSMUSG00000026491	Ahctf1
chr1	181774890	181775466	XM_006496800	ENSMUSG00000026491	Ahctf1
chr1	181777743	181778484	XM_006496800	ENSMUSG00000026491	Ahctf1
chr1	181890325	181890982	XM_006496801	ENSMUSG00000026490	Cdc42bpa
chr1	181900131	181900418	XM_006496801	ENSMUSG00000026490	Cdc42bpa
chr1	182145094	182145345	XM_006496960	ENSMUSG00000026489	Adck3
chr1	182198754	182199165	XM_006496712	ENSMUSG00000010609	Psen2
chr1	182317596	182318102	NR_003623		Gm5069
chr1	182358475	182358971	XM_006496913	ENSMUSG00000053963	6330403A02Rik
chr1	182364343	182364697	XM_006496913	ENSMUSG00000053963	6330403A02Rik
chr1	182498686	182499664	NM_007415	ENSMUSG00000026496	Parp1
chr1	182556195	182556553	XM_006496987	ENSMUSG00000058729	Lin9
chr1	182570672	182571737	XM_006496987	ENSMUSG00000058729	Lin9
chr1	182650462	182650943	NM_133225	ENSMUSG00000026499	Acbd3
chr1	182707620	182708327	NM_008210	ENSMUSG00000060743	H3f3a
chr1	182708495	182708820	NM_008210	ENSMUSG00000060743	H3f3a
chr1	182743998	182744319	NM_008210	ENSMUSG00000060743	H3f3a
chr1	182780880	182781205	NM_145943	ENSMUSG00000038806	Sde2
chr1	182804038	182804528	NM_177099	ENSMUSG00000066652	Lefty2
chr1	182904508	182905045	XM_006496720	ENSMUSG00000026519	Tmem63a
chr1	182917877	182918333	NM_010145	ENSMUSG00000038776	Ephx1
chr1	182952273	182952771	NM_010145	ENSMUSG00000038776	Ephx1
chr1	182969871	182970139	NM_001033819	ENSMUSG00000038768	9130409I23Rik
chr1	183073902	183074841	XM_006496964	ENSMUSG00000026516	Nvl
chr1	183162725	183163359	XM_006496816	ENSMUSG00000038733	Wdr26
chr1	183186209	183186679	XM_006496816	ENSMUSG00000038733	Wdr26
chr1	183202857	183203445	XM_006496816	ENSMUSG00000038733	Wdr26
chr1	183309734	183310182	XM_006496989	ENSMUSG00000026514	Cnih3
chr1	183323306	183323765	XM_006496989	ENSMUSG00000026514	Cnih3
chr1	183348090	183348606	XM_006496989	ENSMUSG00000026514	Cnih3
chr1	183475538	183475970	NM_207280	ENSMUSG00000050625	Ccdc121
chr1	183482694	183483434	NM_207280	ENSMUSG00000050625	Ccdc121
chr1	183546278	183546695	NM_207280	ENSMUSG00000050625	Ccdc121
chr1	183811612	183812191	XM_006497070	ENSMUSG00000004880	Lbr
chr1	183818814	183819340	XM_006497070	ENSMUSG00000004880	Lbr
chr1	184004538	184005012	NM_012058	ENSMUSG00000026511	Srp9
chr1	184018222	184018643	NM_012058	ENSMUSG00000026511	Srp9
chr1	184045309	184045631	NM_012058	ENSMUSG00000026511	Srp9
chr1	184054506	184055111	NM_012058	ENSMUSG00000026511	Srp9
chr1	184080171	184080628	NM_001166728		Vmn1r1
chr1	184212769	184213137	NM_007853	ENSMUSG00000038633	Degs1
chr1	184298729	184299275	NM_175127	ENSMUSG00000047539	Fbxo28
chr1	184419817	184420403	XM_006496627	ENSMUSG00000026509	Capn2
chr1	184436572	184437119	XM_006496627	ENSMUSG00000026509	Capn2
chr1	184442021	184442464	XM_006496627	ENSMUSG00000026509	Capn2
chr1	184447367	184447754	XM_006496627	ENSMUSG00000026509	Capn2
chr1	184473168	184473641	XM_006496685	ENSMUSG00000038599	Capn8
chr1	184665166	184665461	NM_001033547	ENSMUSG00000043429	4922505E12Rik
chr1	184722484	184723212	XM_006497061	ENSMUSG00000038576	Susd4
chr1	184770103	184770354	XM_006497061	ENSMUSG00000038576	Susd4
chr1	184881300	184881886	NM_016928	ENSMUSG00000079164	Tlr5
chr1	184886195	184886735	NM_016928	ENSMUSG00000079164	Tlr5
chr1	184921178	184921532	NM_016928	ENSMUSG00000079164	Tlr5
chr1	185376568	185376904	NM_028516	ENSMUSG00000044854	1700056E22Rik
chr1	185397351	185397877	NM_028516	ENSMUSG00000044854	1700056E22Rik
chr1	185409261	185409841	NM_028516	ENSMUSG00000044854	1700056E22Rik
chr1	185480759	185481269	NM_028516	ENSMUSG00000044854	1700056E22Rik
chr1	18551974	18552318	NM_001040027		Gm15386
chr1	185548020	185548271	NM_028516	ENSMUSG00000044854	1700056E22Rik
chr1	185700962	185701411	NM_028516	ENSMUSG00000044854	1700056E22Rik
chr1	185745058	185745529	NM_028516	ENSMUSG00000044854	1700056E22Rik
chr1	185900502	185900989	XM_006497188	ENSMUSG00000039384	Dusp10
chr1	186011520	186012127	XM_006497188	ENSMUSG00000039384	Dusp10
chr1	186084837	186085435	XM_006497188	ENSMUSG00000039384	Dusp10
chr1	186085475	186085899	XM_006497188	ENSMUSG00000039384	Dusp10
chr1	186089851	186090381	XM_006497188	ENSMUSG00000039384	Dusp10
chr1	186100762	186101064	XM_006497188	ENSMUSG00000039384	Dusp10
chr1	186218670	186218980	NR_040472		1700112H15Rik
chr1	186219189	186219635	NR_040472		1700112H15Rik
chr1	186343481	186344143	NR_040472		1700112H15Rik
chr1	186354698	186355101	NR_040472		1700112H15Rik
chr1	186356810	186357061	NR_040472		1700112H15Rik
chr1	186453710	186454148	NR_040472		1700112H15Rik
chr1	186554458	186554841	NM_008250	ENSMUSG00000039377	Hlx
chr1	186561642	186562141	NM_008250	ENSMUSG00000039377	Hlx
chr1	186595451	186595966	NM_008250	ENSMUSG00000039377	Hlx
chr1	186631273	186631877	XM_006497191	ENSMUSG00000026621	2001-03-01
chr1	186648267	186649022	NR_035502		Mir1981
chr1	186669658	186670172	XM_006497194	ENSMUSG00000073481	2002-03-01
chr1	18681651	18681978	XM_006495497	ENSMUSG00000042596	Tfap2d
chr1	18703974	18704411	XM_006495497	ENSMUSG00000042596	Tfap2d
chr1	187041882	187042133	XM_006497216	ENSMUSG00000039318	Rab3gap2
chr1	187151923	187152238	XM_006497179	ENSMUSG00000026618	Iars2
chr1	187152976	187153240	XM_006497179	ENSMUSG00000026618	Iars2
chr1	187186426	187186801	XM_006497117	ENSMUSG00000026615	Eprs
chr1	187200310	187200664	XM_006497117	ENSMUSG00000026615	Eprs
chr1	187508494	187508889	NR_033600		5033404E19Rik
chr1	18755850	18756289	XM_006495497	ENSMUSG00000042596	Tfap2d
chr1	187568495	187568776	NR_033600		5033404E19Rik
chr1	187667138	187667507	NM_146106	ENSMUSG00000039246	Lyplal1
chr1	187667892	187668143	NM_146106	ENSMUSG00000039246	Lyplal1
chr1	187842876	187843192	NM_146106	ENSMUSG00000039246	Lyplal1
chr1	187939083	187939365	NM_146106	ENSMUSG00000039246	Lyplal1
chr1	187940789	187941085	NM_146106	ENSMUSG00000039246	Lyplal1
chr1	188065009	188065418	NM_146106	ENSMUSG00000039246	Lyplal1
chr1	188216811	188217369	NM_146106	ENSMUSG00000039246	Lyplal1
chr1	188237682	188237933	XM_006497135	ENSMUSG00000039239	Tgfb2
chr1	188434073	188434324	XM_006497135	ENSMUSG00000039239	Tgfb2
chr1	188522825	188523168	XM_006497135	ENSMUSG00000039239	Tgfb2
chr1	188528307	188528605	XM_006497135	ENSMUSG00000039239	Tgfb2
chr1	188529314	188529766	XM_006497135	ENSMUSG00000039239	Tgfb2
chr1	188545895	188546150	XM_006497135	ENSMUSG00000039239	Tgfb2
chr1	188572973	188573548	NM_026041	ENSMUSG00000001305	Rrp15
chr1	188855608	188856125	NM_033077	ENSMUSG00000039224	D1Pas1
chr1	188973802	188974053	NR_040554	ENSMUSG00000089730	1700007P06Rik
chr1	189040613	189040974	XM_006497195	ENSMUSG00000039210	Gpatch2
chr1	189094397	189094648	XM_006497195	ENSMUSG00000039210	Gpatch2
chr1	189276217	189276600	XM_006497163	ENSMUSG00000026610	Esrrg
chr1	189276871	189277225	XM_006497163	ENSMUSG00000026610	Esrrg
chr1	189536084	189536494	XM_006497163	ENSMUSG00000026610	Esrrg
chr1	189558525	189558951	XM_006497163	ENSMUSG00000026610	Esrrg
chr1	18971800	18972123	XM_006495497	ENSMUSG00000042596	Tfap2d
chr1	18999593	18999844	XM_006495497	ENSMUSG00000042596	Tfap2d
chr1	190558449	190558700	XM_006497143	ENSMUSG00000026608	Kctd3
chr1	190610250	190610501	XM_006497143	ENSMUSG00000026608	Kctd3
chr1	190745840	190746091	XM_006497143	ENSMUSG00000026608	Kctd3
chr1	190803890	190804434	XM_006497143	ENSMUSG00000026608	Kctd3
chr1	190831696	190832050	XM_006497143	ENSMUSG00000026608	Kctd3
chr1	190904616	190905160	XM_006497143	ENSMUSG00000026608	Kctd3
chr1	190930069	190930320	XM_006497143	ENSMUSG00000026608	Kctd3
chr1	191038497	191039312	XM_006497121	ENSMUSG00000037624	Kcnk2
chr1	191229080	191229858	XM_006497121	ENSMUSG00000037624	Kcnk2
chr1	191261677	191262095	XM_006497121	ENSMUSG00000037624	Kcnk2
chr1	191452046	191452297	XM_006497119	ENSMUSG00000026605	Cenpf
chr1	191452328	191452599	XM_006497119	ENSMUSG00000026605	Cenpf
chr1	191540059	191540377	XM_006497129	ENSMUSG00000026604	Ptpn14
chr1	19169060	19169461	XM_006495491	ENSMUSG00000025927	Tfap2b
chr1	191745550	191745946	XM_006497146	ENSMUSG00000026603	Smyd2
chr1	191746145	191746614	XM_006497146	ENSMUSG00000026603	Smyd2
chr1	191751651	191751967	XM_006497146	ENSMUSG00000026603	Smyd2
chr1	191796824	191797300	XM_006497146	ENSMUSG00000026603	Smyd2
chr1	19195653	19196009	XM_006495491	ENSMUSG00000025927	Tfap2b
chr1	19196194	19196635	XM_006495491	ENSMUSG00000025927	Tfap2b
chr1	192025636	192026081	XM_006497124	ENSMUSG00000010175	Prox1
chr1	192362268	192362673	XM_006497124	ENSMUSG00000010175	Prox1
chr1	192620943	192621458	XM_006497172	ENSMUSG00000089872	Rps6kc1
chr1	192705284	192705784	XM_006497172	ENSMUSG00000089872	Rps6kc1
chr1	192735382	192735926	XM_006497172	ENSMUSG00000089872	Rps6kc1
chr1	192768211	192768649	XM_006497183	ENSMUSG00000026634	Angel2
chr1	192849995	192850509	XM_006497151	ENSMUSG00000066595	Mfsd7b
chr1	192886572	192887216	XM_006497181	ENSMUSG00000062510	Nsl1
chr1	192908804	192909194	XM_006497182	ENSMUSG00000026630	Batf3
chr1	193040107	193040446	NM_007498	ENSMUSG00000026628	Atf3
chr1	193048671	193048922	NM_007498	ENSMUSG00000026628	Atf3
chr1	193054323	193054608	NM_007498	ENSMUSG00000026628	Atf3
chr1	193070454	193070886	NM_007498	ENSMUSG00000026628	Atf3
chr1	193078133	193078797	XM_006497193	ENSMUSG00000037499	Nenf
chr1	193099295	193099896	XM_006497193	ENSMUSG00000037499	Nenf
chr1	193116145	193116442	XM_006497193	ENSMUSG00000037499	Nenf
chr1	193136124	193136805	XM_006497193	ENSMUSG00000037499	Nenf
chr1	193294384	193294876	NM_144880	ENSMUSG00000026626	Ppp2r5a
chr1	193308615	193309030	NM_144880	ENSMUSG00000026626	Ppp2r5a
chr1	193399618	193400350	XM_006497213	ENSMUSG00000037461	Ints7
chr1	193517264	193517515	XM_006497153	ENSMUSG00000026623	Lpgat1
chr1	193541626	193542058	XM_006497153	ENSMUSG00000026623	Lpgat1
chr1	193641588	193642211	XM_006497123	ENSMUSG00000026622	Nek2
chr1	193645030	193645332	XM_006497123	ENSMUSG00000026622	Nek2
chr1	193658602	193659137	XM_006497123	ENSMUSG00000026622	Nek2
chr1	193730408	193730971	XM_006497158	ENSMUSG00000037434	Slc30a1
chr1	193731276	193731839	NM_001024489	ENSMUSG00000055833	1700034H15Rik
chr1	193787946	193788576	XM_006497205	ENSMUSG00000049353	Rd3
chr1	193788835	193789393	XM_006497205	ENSMUSG00000049353	Rd3
chr1	193916832	193917137	NM_011633	ENSMUSG00000026637	Traf5
chr1	193931235	193931486	NM_011633	ENSMUSG00000026637	Traf5
chr1	19403243	19403635	XM_006495491	ENSMUSG00000025927	Tfap2b
chr1	194126069	194126367	XM_006497229	ENSMUSG00000058248	Kcnh1
chr1	19413350	19413601	XM_006495491	ENSMUSG00000025927	Tfap2b
chr1	194301695	194301946	XM_006497229	ENSMUSG00000058248	Kcnh1
chr1	194422289	194422727	XM_006497251	ENSMUSG00000037375	Hhat
chr1	194485896	194486184	XM_006497251	ENSMUSG00000037375	Hhat
chr1	194553160	194553569	XM_006497251	ENSMUSG00000037375	Hhat
chr1	194562060	194562329	XM_006497251	ENSMUSG00000037375	Hhat
chr1	194562643	194563269	XM_006497251	ENSMUSG00000037375	Hhat
chr1	194571278	194571529	XM_006497251	ENSMUSG00000037375	Hhat
chr1	194571554	194572053	XM_006497251	ENSMUSG00000037375	Hhat
chr1	194610450	194610722	XM_006497251	ENSMUSG00000037375	Hhat
chr1	194624290	194625343	XM_006497251	ENSMUSG00000037375	Hhat
chr1	194648572	194648856	NR_040468		1700065J18Rik
chr1	194680955	194681206	XM_006497247	ENSMUSG00000016262	Sertad4
chr1	194682145	194682399	XM_006497247	ENSMUSG00000016262	Sertad4
chr1	194956165	194956824	XM_006497249	ENSMUSG00000016181	Diexf
chr1	194999655	194999998	XM_006497253	ENSMUSG00000079144	A130010J15Rik
chr1	195034230	195034828	NM_153137	ENSMUSG00000037318	Traf3ip3
chr1	195150413	195150789	XM_006497231	ENSMUSG00000026639	Lamb3
chr1	195150928	195151234	XM_006497231	ENSMUSG00000026639	Lamb3
chr1	195209087	195209428	NM_144817	ENSMUSG00000016179	Camk1g
chr1	195212309	195212810	NM_144817	ENSMUSG00000016179	Camk1g
chr1	195224646	195225060	NM_144817	ENSMUSG00000016179	Camk1g
chr1	195239469	195239754	NM_144817	ENSMUSG00000016179	Camk1g
chr1	195275669	195276204	NR_029592	ENSMUSG00000065533	Mir205
chr1	195696173	195696424	NR_040477		4930503O07Rik
chr1	195696960	195697416	NR_040477		4930503O07Rik
chr1	195936936	195937301	NR_040477		4930503O07Rik
chr1	196049142	196049681	NR_040477		4930503O07Rik
chr1	196066601	196066852	NR_040477		4930503O07Rik
chr1	19612083	19612530	XM_006495491	ENSMUSG00000025927	Tfap2b
chr1	19632878	19633170	XM_006495491	ENSMUSG00000025927	Tfap2b
chr1	196351791	196352179	XM_006497240	ENSMUSG00000026640	Plxna2
chr1	196444956	196445390	XM_006497240	ENSMUSG00000026640	Plxna2
chr1	196445699	196446335	XM_006497240	ENSMUSG00000026640	Plxna2
chr1	196486571	196487062	XM_006497240	ENSMUSG00000026640	Plxna2
chr1	19649828	19650244	XM_006495491	ENSMUSG00000025927	Tfap2b
chr1	196548404	196548930	XM_006497240	ENSMUSG00000026640	Plxna2
chr1	196587543	196588115	XM_006497240	ENSMUSG00000026640	Plxna2
chr1	196643026	196643573	NM_001111059	ENSMUSG00000016494	Cd34
chr1	196705629	196706257	NM_001111059	ENSMUSG00000016494	Cd34
chr1	196711619	196712184	NM_001111059	ENSMUSG00000016494	Cd34
chr1	196788212	196788703	NR_033564	ENSMUSG00000097325	Gm16897
chr1	196802131	196802805	NR_033564	ENSMUSG00000097325	Gm16897
chr1	196802921	196803172	NR_033564	ENSMUSG00000097325	Gm16897
chr1	196838893	196839177	NR_015566	ENSMUSG00000096929	A330023F24Rik
chr1	196860074	196860483	NR_029809	ENSMUSG00000065412	Mir29b-2
chr1	196866610	196867100	NR_029745	ENSMUSG00000065548	Mir29c
chr1	196956849	196957506	XM_006497226	ENSMUSG00000016481	Cr1l
chr1	196957942	196958193	XM_006497226	ENSMUSG00000016481	Cr1l
chr1	197067511	197068407	XM_006497221	ENSMUSG00000026616	Cr2
chr1	19757882	19758133	XM_006495491	ENSMUSG00000025927	Tfap2b
chr1	19961766	19962141	NR_045734		4930486I03Rik
chr1	20048270	20048637	NR_045734		4930486I03Rik
chr1	20059503	20060362	NR_045734		4930486I03Rik
chr1	20069641	20070237	NR_045734		4930486I03Rik
chr1	20163460	20163776	NR_045734		4930486I03Rik
chr1	20265503	20265846	NR_045734		4930486I03Rik
chr1	20288989	20289287	NR_045734		4930486I03Rik
chr1	20301611	20302027	NR_045734		4930486I03Rik
chr1	20358786	20359214	NR_045734		4930486I03Rik
chr1	20398540	20399055	NR_045734		4930486I03Rik
chr1	20409524	20409858	NR_045734		4930486I03Rik
chr1	20503927	20504190	XM_006495519	ENSMUSG00000043760	Pkhd1
chr1	20602819	20603237	XM_006495519	ENSMUSG00000043760	Pkhd1
chr1	20609388	20609857	XM_006495519	ENSMUSG00000043760	Pkhd1
chr1	20668023	20668339	NR_029593	ENSMUSG00000065559	Mir206
chr1	20668759	20669352	NR_029593	ENSMUSG00000065559	Mir206
chr1	20690206	20690457	NR_029902	ENSMUSG00000065480	Mir133b
chr1	20792000	20792251	XM_006495522	ENSMUSG00000041872	Il17f
chr1	20913545	20913811	XM_006495576	ENSMUSG00000041809	Efhc1
chr1	21004391	21005039	XM_006495576	ENSMUSG00000041809	Efhc1
chr1	21069074	21069325	NM_177409		Tram2
chr1	21091376	21091664	NM_177409		Tram2
chr1	21151853	21152292	XM_006495579	ENSMUSG00000025933	Tmem14a
chr1	21156133	21156616	XM_006495579	ENSMUSG00000025933	Tmem14a
chr1	21208360	21208880	XM_006495579	ENSMUSG00000025933	Tmem14a
chr1	21438341	21438833	NM_001113187	ENSMUSG00000085079	Khdc1b
chr1	21543098	21543507	NM_001113187	ENSMUSG00000085079	Khdc1b
chr1	21604580	21604831	NM_001113187	ENSMUSG00000085079	Khdc1b
chr1	21612993	21613434	NM_001113187	ENSMUSG00000085079	Khdc1b
chr1	21763989	21764319	XM_006495500	ENSMUSG00000028033	Kcnq5
chr1	21831003	21831410	XM_006495500	ENSMUSG00000028033	Kcnq5
chr1	22259166	22259436	XM_006495500	ENSMUSG00000028033	Kcnq5
chr1	22620264	22620519	NM_001012623		Rims1
chr1	22921132	22921495	NM_001012623		Rims1
chr1	23125659	23126090	NM_025746	ENSMUSG00000073730	4933415F23Rik
chr1	23175365	23175785	NM_025746	ENSMUSG00000073730	4933415F23Rik
chr1	23177490	23177956	NM_025746	ENSMUSG00000073730	4933415F23Rik
chr1	23209798	23210294	NR_029533	ENSMUSG00000065405	Mir30a
chr1	23263854	23264133	NR_029533	ENSMUSG00000065405	Mir30a
chr1	23278296	23278790	NR_029533	ENSMUSG00000065405	Mir30a
chr1	23293630	23293988	NR_029717	ENSMUSG00000065567	Mir30c-2
chr1	24012086	24012398	NM_026503	ENSMUSG00000026154	1110058L19Rik
chr1	24144227	24144478	XM_006496229	ENSMUSG00000026153	Fam135a
chr1	24193787	24194333	XM_006495648	ENSMUSG00000026147	Col9a1
chr1	24246182	24246433	XM_006495648	ENSMUSG00000026147	Col9a1
chr1	24560228	24560868	XM_006495642		Col19a1
chr1	24567912	24568184	XM_006495642		Col19a1
chr1	24685083	24685334	XM_006496240	ENSMUSG00000073725	Lmbrd1
chr1	24863024	24863275	XM_006496240	ENSMUSG00000073725	Lmbrd1
chr1	24963215	24963466	XM_006496240	ENSMUSG00000073725	Lmbrd1
chr1	25062463	25062763	NM_001204913		Gm20172
chr1	25436700	25437031	NM_001204913		Gm20172
chr1	25546084	25546445	NM_001204913		Gm20172
chr1	25567302	25567609	NM_001204913		Gm20172
chr1	25590352	25590754	NM_001204913		Gm20172
chr1	25698300	25698551	XM_006495817	ENSMUSG00000033569	Bai3
chr1	26048237	26048522	XM_006495817	ENSMUSG00000033569	Bai3
chr1	26194208	26194611	XM_006495817	ENSMUSG00000033569	Bai3
chr1	26226490	26226938	XM_006495817	ENSMUSG00000033569	Bai3
chr1	26523255	26523506	NM_001033764	ENSMUSG00000073722	4931408C20Rik
chr1	26574420	26574844	NM_001033764	ENSMUSG00000073722	4931408C20Rik
chr1	26581799	26582050	NM_001033764	ENSMUSG00000073722	4931408C20Rik
chr1	26582690	26583126	NM_001033764	ENSMUSG00000073722	4931408C20Rik
chr1	26585491	26585742	NM_001033764	ENSMUSG00000073722	4931408C20Rik
chr1	26735206	26735457	NM_001033764	ENSMUSG00000073722	4931408C20Rik
chr1	26744189	26744656	NM_001033764	ENSMUSG00000073722	4931408C20Rik
chr1	26921905	26922156	NM_001033764	ENSMUSG00000073722	4931408C20Rik
chr1	27287837	27288088	NM_001033764	ENSMUSG00000073722	4931408C20Rik
chr1	27305706	27306157	NM_001033764	ENSMUSG00000073722	4931408C20Rik
chr1	27342903	27343154	NM_001033764	ENSMUSG00000073722	4931408C20Rik
chr1	27359206	27359477	NM_001033764	ENSMUSG00000073722	4931408C20Rik
chr1	27401312	27401563	NM_001033764	ENSMUSG00000073722	4931408C20Rik
chr1	27459359	27459755	NM_001033764	ENSMUSG00000073722	4931408C20Rik
chr1	27474630	27474881	NM_001033764	ENSMUSG00000073722	4931408C20Rik
chr1	27488707	27488958	NM_001033764	ENSMUSG00000073722	4931408C20Rik
chr1	28048450	28048920	XM_006495819	ENSMUSG00000048411	Gm597
chr1	28056297	28056548	XM_006495819	ENSMUSG00000048411	Gm597
chr1	28178825	28179206	XM_006495819	ENSMUSG00000048411	Gm597
chr1	28256945	28257243	XM_006495819	ENSMUSG00000048411	Gm597
chr1	28441654	28441905	XM_006495819	ENSMUSG00000048411	Gm597
chr1	28881253	28881682	XM_006495819	ENSMUSG00000048411	Gm597
chr1	28898124	28898414	XM_006495819	ENSMUSG00000048411	Gm597
chr1	29124370	29124621	XM_006495819	ENSMUSG00000048411	Gm597
chr1	29155103	29155354	XM_006495819	ENSMUSG00000048411	Gm597
chr1	29366906	29367301	NR_105760	ENSMUSG00000099257	Mir6342
chr1	29607656	29608022	NR_105760	ENSMUSG00000099257	Mir6342
chr1	29722718	29723072	NR_105760	ENSMUSG00000099257	Mir6342
chr1	29908416	29908749	NR_105760	ENSMUSG00000099257	Mir6342
chr1	29924656	29925033	NR_105760	ENSMUSG00000099257	Mir6342
chr1	29940854	29941275	NR_105760	ENSMUSG00000099257	Mir6342
chr1	29977608	29978023	NR_105760	ENSMUSG00000099257	Mir6342
chr1	30241104	30241493	XM_006495836	ENSMUSG00000048874	Phf3
chr1	30355262	30355686	XM_006495836	ENSMUSG00000048874	Phf3
chr1	30374957	30375346	XM_006495836	ENSMUSG00000048874	Phf3
chr1	3052742	3052993	XM_006495550		Xkr4
chr1	30576452	30576717	XM_006495836	ENSMUSG00000048874	Phf3
chr1	30582726	30583042	XM_006495836	ENSMUSG00000048874	Phf3
chr1	30607086	30607337	XM_006495836	ENSMUSG00000048874	Phf3
chr1	30641843	30642176	XM_006495836	ENSMUSG00000048874	Phf3
chr1	30653570	30653908	XM_006495836	ENSMUSG00000048874	Phf3
chr1	30900298	30900590	XM_006495836	ENSMUSG00000048874	Phf3
chr1	30977592	30978060	NR_002688		Gm13363
chr1	31003681	31003936	NR_002688		Gm13363
chr1	31005122	31005704	NR_002688		Gm13363
chr1	31076202	31076610	XM_006495798	ENSMUSG00000026064	Ptp4a1
chr1	31210739	31211344	NM_153601	ENSMUSG00000050217	Lgsn
chr1	31221217	31221490	NM_153601	ENSMUSG00000050217	Lgsn
chr1	31266970	31267366	NR_033445	ENSMUSG00000086727	4931428L18Rik
chr1	31330859	31331110	NR_015347		Gm4850
chr1	31531693	31532099	NR_015347		Gm4850
chr1	31572880	31573131	NR_015347		Gm4850
chr1	31779785	31780209	XR_373242	ENSMUSG00000026058	Khdrbs2
chr1	31788155	31788574	XR_373242	ENSMUSG00000026058	Khdrbs2
chr1	31952125	31952376	XR_373242	ENSMUSG00000026058	Khdrbs2
chr1	32068411	32068780	XR_373242	ENSMUSG00000026058	Khdrbs2
chr1	32132051	32132302	XR_373242	ENSMUSG00000026058	Khdrbs2
chr1	32177985	32178287	XR_373242	ENSMUSG00000026058	Khdrbs2
chr1	32239244	32239645	XR_373242	ENSMUSG00000026058	Khdrbs2
chr1	3234293	3234544	XM_006495550		Xkr4
chr1	32460189	32460566	NM_001199956		Gm9839
chr1	32551302	32551553	NM_001199956		Gm9839
chr1	3256200	3256634	XM_006495550		Xkr4
chr1	33203819	33204070	XM_006495792	ENSMUSG00000026134	Prim2
chr1	33265752	33266078	XM_006495792	ENSMUSG00000026134	Prim2
chr1	33303129	33303507	XM_006495792	ENSMUSG00000026134	Prim2
chr1	3368902	3369348	XM_006495550		Xkr4
chr1	33726318	33726835	XM_006495792	ENSMUSG00000026134	Prim2
chr1	33729250	33729750	NM_026204	ENSMUSG00000044744	1700001G17Rik
chr1	33799656	33800204	NM_145392	ENSMUSG00000042215	Bag2
chr1	33903671	33904124	NM_001161816		Gm15455
chr1	33921949	33922435	NM_001161816		Gm15455
chr1	33965727	33966034	XM_006495662	ENSMUSG00000026131	Dst
chr1	34062384	34062924	XM_006495662	ENSMUSG00000026131	Dst
chr1	34067721	34068429	XM_006495662	ENSMUSG00000026131	Dst
chr1	34117285	34117841	XM_006495662	ENSMUSG00000026131	Dst
chr1	34246710	34247258	XM_006495662	ENSMUSG00000026131	Dst
chr1	34275131	34275570	XM_006495662	ENSMUSG00000026131	Dst
chr1	34466680	34467096	NR_039562	ENSMUSG00000092852	Mir5103
chr1	34491425	34492046	NR_039562	ENSMUSG00000092852	Mir5103
chr1	34492390	34492948	NR_039562	ENSMUSG00000092852	Mir5103
chr1	34659159	34659592	XM_006495820	ENSMUSG00000045174	Amer3
chr1	34699326	34699584	NR_033627		AA619741
chr1	34899745	34900223	XM_006495844	ENSMUSG00000037503	Fam168b
chr1	34908345	34908747	XM_006495898	ENSMUSG00000026123	Plekhb2
chr1	34924059	34924386	XM_006495898	ENSMUSG00000026123	Plekhb2
chr1	35029955	35030361	XM_006495898	ENSMUSG00000026123	Plekhb2
chr1	35038644	35038948	XM_006495898	ENSMUSG00000026123	Plekhb2
chr1	3504674	3505147	XM_006495550		Xkr4
chr1	35074368	35074744	XM_006495898	ENSMUSG00000026123	Plekhb2
chr1	35094209	35094578	XM_006495898	ENSMUSG00000026123	Plekhb2
chr1	35365927	35366261	NR_106129		Mir7669
chr1	35437988	35438416	NR_106129		Mir7669
chr1	35442278	35442725	NR_106129		Mir7669
chr1	35625832	35626346	NR_106129		Mir7669
chr1	35816358	35816761	NR_106129		Mir7669
chr1	35863603	35863890	NM_015818	ENSMUSG00000045216	Hs6st1
chr1	35896256	35896717	NM_015818	ENSMUSG00000045216	Hs6st1
chr1	35960746	35961047	NM_015818	ENSMUSG00000045216	Hs6st1
chr1	35992252	35992583	NM_015818	ENSMUSG00000045216	Hs6st1
chr1	36043784	36044035	NM_015818	ENSMUSG00000045216	Hs6st1
chr1	36087004	36087709	NM_015818	ENSMUSG00000045216	Hs6st1
chr1	36121607	36122174	NM_015818	ENSMUSG00000045216	Hs6st1
chr1	36125092	36125358	NM_015818	ENSMUSG00000045216	Hs6st1
chr1	3613845	3614235	XM_006495550		Xkr4
chr1	36191421	36191787	NR_105862		Mir6897
chr1	36309558	36310138	XM_006496062	ENSMUSG00000037470	Uggt1
chr1	36311358	36311609	XM_006496062	ENSMUSG00000037470	Uggt1
chr1	36364613	36365211	XM_006495849	ENSMUSG00000037447	Arid5a
chr1	36425806	36426376	XM_006495899	ENSMUSG00000010453	Kansl3
chr1	36528969	36529464	NM_033570	ENSMUSG00000037408	Cnnm4
chr1	36532048	36532356	NM_033570	ENSMUSG00000037408	Cnnm4
chr1	36549141	36549745	XM_006496356	ENSMUSG00000001138	Cnnm3
chr1	36558056	36558617	XM_006496356	ENSMUSG00000001138	Cnnm3
chr1	36604028	36604545	XM_006495623	ENSMUSG00000079610	Ankrd39
chr1	36613789	36614440	XM_006495803	ENSMUSG00000026121	Sema4c
chr1	36691860	36692111	XM_006496114	ENSMUSG00000046337	Fam178b
chr1	36740918	36741431	XM_006496114	ENSMUSG00000046337	Fam178b
chr1	36801378	36801675	XM_006495895	ENSMUSG00000026117	Zap70
chr1	36803327	36803706	XM_006495895	ENSMUSG00000026117	Zap70
chr1	36839525	36839824	XM_006495895	ENSMUSG00000026117	Zap70
chr1	36841478	36841955	XM_006495895	ENSMUSG00000026117	Zap70
chr1	36917470	36917721	XM_006496150	ENSMUSG00000026116	Tmem131
chr1	37006391	37006792	XM_006496150	ENSMUSG00000026116	Tmem131
chr1	37045058	37045407	XM_006496150	ENSMUSG00000026116	Tmem131
chr1	37305549	37305800	XM_006495639	ENSMUSG00000026114	Cnga3
chr1	37306220	37306693	XM_006495639	ENSMUSG00000026114	Cnga3
chr1	37458383	37458887	NM_198006	ENSMUSG00000026112	Coa5
chr1	37642413	37643239	XM_006496021	ENSMUSG00000026110	Mgat4a
chr1	37660058	37660465	XM_006496021	ENSMUSG00000026110	Mgat4a
chr1	37691641	37691895	XM_006496291	ENSMUSG00000026090	2010300C02Rik
chr1	37692975	37693402	XM_006496291	ENSMUSG00000026090	2010300C02Rik
chr1	37735250	37735834	XM_006496291	ENSMUSG00000026090	2010300C02Rik
chr1	37763161	37763412	XM_006496291	ENSMUSG00000026090	2010300C02Rik
chr1	37928220	37928676	XM_006496174		Lipt1
chr1	37931753	37932103	XM_006496174		Lipt1
chr1	37947013	37947630	NM_026913	ENSMUSG00000026088	Mitd1
chr1	37948313	37948619	XM_006495612		Mrpl30
chr1	38054518	38055005	XM_006495911	ENSMUSG00000026083	Eif5b
chr1	38056959	38057394	XM_006495911	ENSMUSG00000026083	Eif5b
chr1	38185584	38185852	XM_006496153	ENSMUSG00000026082	Rev1
chr1	38186807	38187282	XM_006496153	ENSMUSG00000026082	Rev1
chr1	38187608	38187873	XM_006496153	ENSMUSG00000026082	Rev1
chr1	38297439	38297745	XM_006496153	ENSMUSG00000026082	Rev1
chr1	38316671	38316922	XM_006496153	ENSMUSG00000026082	Rev1
chr1	38343440	38343776	XM_006496153	ENSMUSG00000026082	Rev1
chr1	38845819	38846285	XM_006496123	ENSMUSG00000048814	Lonrf2
chr1	3889455	3890043	XM_006495550		Xkr4
chr1	3890160	3890638	XM_006495550		Xkr4
chr1	3893382	3893832	XM_006495550		Xkr4
chr1	39036700	39037116	NM_026850	ENSMUSG00000026078	Pdcl3
chr1	39067374	39067942	NM_026850	ENSMUSG00000026078	Pdcl3
chr1	39163160	39163492	NR_105767	ENSMUSG00000098833	Mir6349
chr1	3924422	3924715	XM_006495550		Xkr4
chr1	39253522	39253941	NM_008719	ENSMUSG00000026077	Npas2
chr1	39263753	39264280	NM_008719	ENSMUSG00000026077	Npas2
chr1	39271728	39272172	NM_008719	ENSMUSG00000026077	Npas2
chr1	39313167	39313684	NM_008719	ENSMUSG00000026077	Npas2
chr1	39448964	39449432	XM_006495629	ENSMUSG00000073702	Rpl31
chr1	39454198	39454458	XM_006495629	ENSMUSG00000073702	Rpl31
chr1	39535792	39536043	XM_006496146	ENSMUSG00000003134	Tbc1d8
chr1	39579341	39579769	NM_028043	ENSMUSG00000003135	Cnot11
chr1	39584234	39584677	NM_028043	ENSMUSG00000003135	Cnot11
chr1	39592342	39592842	NM_028043	ENSMUSG00000003135	Cnot11
chr1	39593209	39593460	NM_028043	ENSMUSG00000003135	Cnot11
chr1	39634130	39634721	XM_006496226	ENSMUSG00000048234	Rnf149
chr1	39817850	39819157	XM_006496172	ENSMUSG00000057173	Rfx8
chr1	3981844	3982245	XM_006495550		Xkr4
chr1	39908301	39908792	NR_040465		1700066B17Rik
chr1	39939420	39939682	XM_006496041	ENSMUSG00000026074	Map4k4
chr1	39952071	39952496	XM_006496041	ENSMUSG00000026074	Map4k4
chr1	39958399	39958795	XM_006496041	ENSMUSG00000026074	Map4k4
chr1	39959402	39960028	XM_006496041	ENSMUSG00000026074	Map4k4
chr1	40172043	40172294	NR_037980	ENSMUSG00000097899	Gm16894
chr1	40173137	40173388	NR_037980	ENSMUSG00000097899	Gm16894
chr1	40196615	40197169	NR_037980	ENSMUSG00000097899	Gm16894
chr1	40228829	40229144	XM_006495713	ENSMUSG00000026072	Il1r1
chr1	40281612	40282265	XM_006495713	ENSMUSG00000026072	Il1r1
chr1	40292451	40292702	XM_006495713	ENSMUSG00000026072	Il1r1
chr1	40328977	40329469	XM_006495713	ENSMUSG00000026072	Il1r1
chr1	40332006	40332538	XM_006495713	ENSMUSG00000026072	Il1r1
chr1	4051652	4052252	XM_006495473	ENSMUSG00000025900	Rp1
chr1	40526926	40527337	XM_006495727	ENSMUSG00000026070	Il18r1
chr1	40571910	40572430	XM_006495708	ENSMUSG00000026068	Il18rap
chr1	40643465	40644060	XM_006495625	ENSMUSG00000026065	Slc9a4
chr1	40714787	40715369	NM_001033289	ENSMUSG00000026062	Slc9a2
chr1	40825564	40825898	NM_172499	ENSMUSG00000041945	Mfsd9
chr1	40846752	40847203	NM_172499	ENSMUSG00000041945	Mfsd9
chr1	40854147	40854652	NM_172499	ENSMUSG00000041945	Mfsd9
chr1	40897835	40898128	XM_006496124		Tmem182
chr1	40901398	40901909	XM_006496124		Tmem182
chr1	40944395	40944791	XM_006496124		Tmem182
chr1	41709598	41710405	NR_040475		4930448I06Rik
chr1	41733211	41733651	NR_040475		4930448I06Rik
chr1	41867245	41867518	NR_040475		4930448I06Rik
chr1	41883064	41883392	NR_040475		4930448I06Rik
chr1	42069641	42069892	NM_183252	ENSMUSG00000060424	2610017I09Rik
chr1	42157782	42158033	NM_183252	ENSMUSG00000060424	2610017I09Rik
chr1	4218303	4218689	XM_006495473	ENSMUSG00000025900	Rp1
chr1	42210530	42210805	NM_183252	ENSMUSG00000060424	2610017I09Rik
chr1	42226407	42226835	NM_183252	ENSMUSG00000060424	2610017I09Rik
chr1	4222678	4222986	XM_006495473	ENSMUSG00000025900	Rp1
chr1	42747929	42748467	NM_183252	ENSMUSG00000060424	2610017I09Rik
chr1	42755026	42755277	NM_008900	ENSMUSG00000045515	Pou3f3
chr1	43155123	43155571	XM_006496300	ENSMUSG00000070939	Tgfbrap1
chr1	43196409	43196762	XM_006495696	ENSMUSG00000008136	Fhl2
chr1	43219203	43219693	XM_006495696	ENSMUSG00000008136	Fhl2
chr1	43225291	43225898	XM_006495696	ENSMUSG00000008136	Fhl2
chr1	43226173	43226706	XM_006495696	ENSMUSG00000008136	Fhl2
chr1	43316637	43317246	XM_006495696	ENSMUSG00000008136	Fhl2
chr1	4335862	4336113	XM_006495473	ENSMUSG00000025900	Rp1
chr1	4336307	4336743	XM_006495473	ENSMUSG00000025900	Rp1
chr1	43502983	43503502	XM_006495772	ENSMUSG00000066877	Nck2
chr1	43523140	43523528	XM_006495772	ENSMUSG00000066877	Nck2
chr1	43774840	43775145	NM_024283	ENSMUSG00000026051	1500015O10Rik
chr1	43824757	43825202	NM_024283	ENSMUSG00000026051	1500015O10Rik
chr1	43990293	43990741	XM_006495885	ENSMUSG00000041763	Tpp2
chr1	44026372	44026623	XM_006495885	ENSMUSG00000041763	Tpp2
chr1	44121463	44121852	XM_006496314	ENSMUSG00000026049	Tex30
chr1	4415519	4415770	XM_006495473	ENSMUSG00000025900	Rp1
chr1	44159206	44159668	XM_006496314	ENSMUSG00000026049	Tex30
chr1	44175952	44176417	XM_006496289	ENSMUSG00000026047	Kdelc1
chr1	44176643	44177009	XM_006495998	ENSMUSG00000041684	Bivm
chr1	44177016	44177383	XM_006495998	ENSMUSG00000041684	Bivm
chr1	4419921	4420241	XM_006495473	ENSMUSG00000025900	Rp1
chr1	44204621	44205370	XM_006495890	ENSMUSG00000026048	Ercc5
chr1	44385678	44386128	NM_207281	ENSMUSG00000046828	Mettl21e
chr1	44418772	44419038	NM_207281	ENSMUSG00000046828	Mettl21e
chr1	44437306	44437557	NM_207281	ENSMUSG00000046828	Mettl21e
chr1	44494677	44495054	XM_006496276	ENSMUSG00000056870	Gulp1
chr1	44525421	44525933	XM_006496276	ENSMUSG00000056870	Gulp1
chr1	44608117	44608815	XM_006496276	ENSMUSG00000056870	Gulp1
chr1	44802541	44802894	NR_040602		4930521E06Rik
chr1	44847424	44847722	NR_040602		4930521E06Rik
chr1	44848321	44848572	NR_040602		4930521E06Rik
chr1	45045039	45045367	NR_040602		4930521E06Rik
chr1	45090137	45090556	NM_009930	ENSMUSG00000026043	Col3a1
chr1	45162313	45162564	NM_009930	ENSMUSG00000026043	Col3a1
chr1	45240490	45240914	NM_009930	ENSMUSG00000026043	Col3a1
chr1	45370534	45371090	NM_009930	ENSMUSG00000026043	Col3a1
chr1	45488658	45489558	NM_007737	ENSMUSG00000026042	Col5a2
chr1	45558148	45558766	NM_007737	ENSMUSG00000026042	Col5a2
chr1	45559106	45559376	NM_007737	ENSMUSG00000026042	Col5a2
chr1	45559665	45560214	NM_007737	ENSMUSG00000026042	Col5a2
chr1	45597831	45598408	NM_007737	ENSMUSG00000026042	Col5a2
chr1	4561497	4561748	XM_006495474	ENSMUSG00000025902	Sox17
chr1	45644091	45644743	NM_007737	ENSMUSG00000026042	Col5a2
chr1	45661776	45662105	NM_007737	ENSMUSG00000026042	Col5a2
chr1	45682798	45683427	NM_007737	ENSMUSG00000026042	Col5a2
chr1	45683659	45683910	NM_007737	ENSMUSG00000026042	Col5a2
chr1	45684492	45685136	NM_007737	ENSMUSG00000026042	Col5a2
chr1	45729475	45730068	XM_006496307	ENSMUSG00000025995	Wdr75
chr1	45815084	45815335	XM_006496307	ENSMUSG00000025995	Wdr75
chr1	45822955	45823409	XM_006496307	ENSMUSG00000025995	Wdr75
chr1	45851758	45852206	XM_006496307	ENSMUSG00000025995	Wdr75
chr1	45881909	45882335	XM_006496307	ENSMUSG00000025995	Wdr75
chr1	45894547	45895067	XM_006496307	ENSMUSG00000025995	Wdr75
chr1	46029093	46029428	XM_006496137	ENSMUSG00000025993	Slc40a1
chr1	46079315	46079613	NM_172504	ENSMUSG00000044457	Gm4776
chr1	46142809	46143112	XM_006495912	ENSMUSG00000041144	Dnah7b
chr1	4637181	4637442	XM_006495524	ENSMUSG00000033845	Mrpl15
chr1	46469259	46469904	XM_006495912	ENSMUSG00000041144	Dnah7b
chr1	46472464	46472852	XM_006495912	ENSMUSG00000041144	Dnah7b
chr1	46485252	46485662	XM_006495912	ENSMUSG00000041144	Dnah7b
chr1	46590515	46590942	XM_006495932	ENSMUSG00000025986	Slc39a10
chr1	46839023	46839480	XM_006495932	ENSMUSG00000025986	Slc39a10
chr1	46906588	46907091	XM_006495932	ENSMUSG00000025986	Slc39a10
chr1	46909733	46910325	XM_006495932	ENSMUSG00000025986	Slc39a10
chr1	47240345	47240704	NR_105768	ENSMUSG00000098876	Mir6350
chr1	4726310	4726561	XM_006495524	ENSMUSG00000033845	Mrpl15
chr1	47480162	47480605	NR_105768	ENSMUSG00000098876	Mir6350
chr1	4758338	4758825	XM_006495524	ENSMUSG00000033845	Mrpl15
chr1	4770115	4770366	XM_006495524	ENSMUSG00000033845	Mrpl15
chr1	4775434	4775930	XM_006495524	ENSMUSG00000033845	Mrpl15
chr1	4783485	4783742	XM_006495524	ENSMUSG00000033845	Mrpl15
chr1	47866394	47866769	NR_105768	ENSMUSG00000098876	Mir6350
chr1	47890087	47890338	NR_105768	ENSMUSG00000098876	Mir6350
chr1	47910592	47911111	NR_105768	ENSMUSG00000098876	Mir6350
chr1	4798408	4798892	XM_006495471	ENSMUSG00000025903	Lypla1
chr1	48227375	48227756	NR_105768	ENSMUSG00000098876	Mir6350
chr1	48311373	48311680	NR_105768	ENSMUSG00000098876	Mir6350
chr1	4847462	4848052	NM_001159750	ENSMUSG00000033813	Tcea1
chr1	48548647	48549064	NR_105768	ENSMUSG00000098876	Mir6350
chr1	48780161	48780584	NR_105768	ENSMUSG00000098876	Mir6350
chr1	48806265	48806605	NR_105768	ENSMUSG00000098876	Mir6350
chr1	48851091	48851529	NR_105768	ENSMUSG00000098876	Mir6350
chr1	48852624	48853035	NR_105768	ENSMUSG00000098876	Mir6350
chr1	48944741	48944992	NR_105768	ENSMUSG00000098876	Mir6350
chr1	49140751	49141245	NR_105768	ENSMUSG00000098876	Mir6350
chr1	49334336	49334587	XM_006496166	ENSMUSG00000026109	Tmeff2
chr1	49338282	49338651	XM_006496166	ENSMUSG00000026109	Tmeff2
chr1	49635960	49636237	XM_006496166	ENSMUSG00000026109	Tmeff2
chr1	49765530	49765878	XM_006496166	ENSMUSG00000026109	Tmeff2
chr1	49820284	49820800	XM_006496166	ENSMUSG00000026109	Tmeff2
chr1	49874403	49874720	XM_006496166	ENSMUSG00000026109	Tmeff2
chr1	49942180	49942590	XM_006496166	ENSMUSG00000026109	Tmeff2
chr1	5007926	5008261	XM_006495552	ENSMUSG00000002459	Rgs20
chr1	50081459	50081975	XM_006496166	ENSMUSG00000026109	Tmeff2
chr1	50083613	50083864	XM_006496166	ENSMUSG00000026109	Tmeff2
chr1	5009451	5009702	XM_006495552	ENSMUSG00000002459	Rgs20
chr1	5012633	5013254	XM_006495552	ENSMUSG00000002459	Rgs20
chr1	50291061	50291312	XM_006496166	ENSMUSG00000026109	Tmeff2
chr1	50413045	50413450	XM_006496166	ENSMUSG00000026109	Tmeff2
chr1	50446150	50446568	XM_006496166	ENSMUSG00000026109	Tmeff2
chr1	50516382	50516798	XM_006496166	ENSMUSG00000026109	Tmeff2
chr1	50574875	50575126	XM_006496166	ENSMUSG00000026109	Tmeff2
chr1	50589765	50590073	XM_006496166	ENSMUSG00000026109	Tmeff2
chr1	5060198	5060812	XM_006495552	ENSMUSG00000002459	Rgs20
chr1	50631567	50631916	XM_006496166	ENSMUSG00000026109	Tmeff2
chr1	5072887	5073490	XM_006495433	ENSMUSG00000033793	Atp6v1h
chr1	50868070	50868397	XM_006496166	ENSMUSG00000026109	Tmeff2
chr1	50876606	50877002	XM_006496166	ENSMUSG00000026109	Tmeff2
chr1	50997364	50997954	XM_006496166	ENSMUSG00000026109	Tmeff2
chr1	51019039	51019678	XM_006496166	ENSMUSG00000026109	Tmeff2
chr1	51025811	51026102	XM_006496166	ENSMUSG00000026109	Tmeff2
chr1	51096989	51097408	XM_006496166	ENSMUSG00000026109	Tmeff2
chr1	51183223	51183683	NM_138741	ENSMUSG00000045954	Sdpr
chr1	51274086	51274580	NM_138741	ENSMUSG00000045954	Sdpr
chr1	51345832	51346341	NM_138741	ENSMUSG00000045954	Sdpr
chr1	51391479	51391730	NR_045151		9330175M20Rik
chr1	51534435	51534781	XM_006495620	ENSMUSG00000026107	Nabp1
chr1	51534901	51535432	XM_006495620	ENSMUSG00000026107	Nabp1
chr1	51562399	51562771	XM_006495620	ENSMUSG00000026107	Nabp1
chr1	51564202	51564760	XM_006495620	ENSMUSG00000026107	Nabp1
chr1	51582559	51582888	XM_006495620	ENSMUSG00000026107	Nabp1
chr1	51672337	51673001	XM_006495620	ENSMUSG00000026107	Nabp1
chr1	51746466	51746966	XM_006495620	ENSMUSG00000026107	Nabp1
chr1	51846107	51846788	XM_006495764	ENSMUSG00000018417	Myo1b
chr1	52060864	52061416	XM_006495814	ENSMUSG00000062939	Stat4
chr1	52157360	52157693	XM_006495811	ENSMUSG00000026104	Stat1
chr1	52170440	52171110	XM_006495811	ENSMUSG00000026104	Stat1
chr1	52175909	52176527	XM_006495811	ENSMUSG00000026104	Stat1
chr1	52203438	52203864	XM_006495811	ENSMUSG00000026104	Stat1
chr1	52288761	52289021	XM_006495701	ENSMUSG00000026103	Gls
chr1	52303889	52304294	XM_006495701	ENSMUSG00000026103	Gls
chr1	52311274	52311865	XM_006495701	ENSMUSG00000026103	Gls
chr1	52320618	52321515	XM_006495701	ENSMUSG00000026103	Gls
chr1	52556545	52557087	XM_006495770	ENSMUSG00000002881	Nab1
chr1	52579140	52579391	XM_006495770	ENSMUSG00000002881	Nab1
chr1	52635268	52635696	XM_006495936	ENSMUSG00000043015	Tmem194b
chr1	52687175	52687686	XM_006495936	ENSMUSG00000043015	Tmem194b
chr1	52822518	52822872	XM_006496374	ENSMUSG00000041439	Mfsd6
chr1	52853344	52853802	XM_006495735	ENSMUSG00000026102	Inpp1
chr1	52873823	52874600	XM_006495735	ENSMUSG00000026102	Inpp1
chr1	53011903	53012339	XM_006496198	ENSMUSG00000043629	1700019D03Rik
chr1	53133591	53133842	NM_010834	ENSMUSG00000026100	Mstn
chr1	53182234	53182485	XM_006496253	ENSMUSG00000060715	1700019A02Rik
chr1	53353821	53354111	NM_145517	ENSMUSG00000026097	Ormdl1
chr1	53404628	53404951	XM_006496275	ENSMUSG00000026095	Asnsd1
chr1	53830763	53831178	XM_006496359	ENSMUSG00000026094	Stk17b
chr1	53841375	53841686	XM_006496359	ENSMUSG00000026094	Stk17b
chr1	53841981	53842350	XM_006496359	ENSMUSG00000026094	Stk17b
chr1	53895040	53895380	NR_106149	ENSMUSG00000098443	Mir7681
chr1	53984280	53984715	NR_106149	ENSMUSG00000098443	Mir7681
chr1	5409110	5409502	XM_006495470	ENSMUSG00000025905	Oprk1
chr1	54178264	54178649	XM_006496066	ENSMUSG00000042807	Hecw2
chr1	54185494	54186045	XM_006496066	ENSMUSG00000042807	Hecw2
chr1	54274606	54275039	XM_006496066	ENSMUSG00000042807	Hecw2
chr1	54307805	54308339	XM_006496330	ENSMUSG00000025983	Ccdc150
chr1	54336240	54336715	XM_006496330	ENSMUSG00000025983	Ccdc150
chr1	54495578	54496129	NM_001033194	ENSMUSG00000041303	Gtf3c3
chr1	54580459	54580710	NM_175508	ENSMUSG00000073678	Pgap1
chr1	54614720	54615086	NM_175508	ENSMUSG00000073678	Pgap1
chr1	54672084	54672362	NM_175508	ENSMUSG00000073678	Pgap1
chr1	54720637	54720888	NM_175508	ENSMUSG00000073678	Pgap1
chr1	54721646	54721985	NM_175508	ENSMUSG00000073678	Pgap1
chr1	54722878	54723342	NM_175508	ENSMUSG00000073678	Pgap1
chr1	54772282	54772795	NM_175508	ENSMUSG00000073678	Pgap1
chr1	5492376	5492686	XM_006495470	ENSMUSG00000025905	Oprk1
chr1	54974496	54975095	XM_006496070	ENSMUSG00000052331	Ankrd44
chr1	55068703	55069002	XM_006496343	ENSMUSG00000025982	Sf3b1
chr1	55084192	55084637	XM_006496343	ENSMUSG00000025982	Sf3b1
chr1	5510267	5510640	XM_006495470	ENSMUSG00000025905	Oprk1
chr1	55109113	55109364	NM_001039710	ENSMUSG00000025981	Coq10b
chr1	55133838	55134089	XM_006495706	ENSMUSG00000025980	Hspd1
chr1	55145107	55145691	NM_008303	ENSMUSG00000073676	Hspe1
chr1	55220780	55221363	XM_006495791	ENSMUSG00000025979	Mob4
chr1	55242485	55242736	XM_006496308	ENSMUSG00000025978	Rftn2
chr1	55249662	55250063	XM_006496308	ENSMUSG00000025978	Rftn2
chr1	55258338	55259100	XM_006496308	ENSMUSG00000025978	Rftn2
chr1	55296148	55296572	NM_175439	ENSMUSG00000046994	Mars2
chr1	5533557	5533873	XM_006495470	ENSMUSG00000025905	Oprk1
chr1	55439899	55440468	XM_006496310	ENSMUSG00000025977	Boll
chr1	55461098	55461537	XM_006495945		Plcl1
chr1	55462817	55463251	XM_006495945		Plcl1
chr1	55463441	55463704	XM_006495945		Plcl1
chr1	55484446	55484697	XM_006495945		Plcl1
chr1	55546113	55546483	XM_006495945		Plcl1
chr1	55566314	55566665	XM_006495945		Plcl1
chr1	55585548	55585810	XM_006495945		Plcl1
chr1	55586246	55586588	XM_006495945		Plcl1
chr1	55632646	55633143	XM_006495945		Plcl1
chr1	55750063	55750314	NR_045837		9130227L01Rik
chr1	55750887	55751232	NR_045837		9130227L01Rik
chr1	55793119	55793679	NR_045837		9130227L01Rik
chr1	55798532	55798981	NR_045837		9130227L01Rik
chr1	55812498	55812977	NR_045837		9130227L01Rik
chr1	55922495	55922926	NR_045837		9130227L01Rik
chr1	55930894	55931505	NR_045837		9130227L01Rik
chr1	5601253	5601686	XM_006495470	ENSMUSG00000025905	Oprk1
chr1	5601933	5602202	XM_006495470	ENSMUSG00000025905	Oprk1
chr1	5610187	5610612	XM_006495470	ENSMUSG00000025905	Oprk1
chr1	56184235	56184486	NR_045837		9130227L01Rik
chr1	56476609	56477049	NM_027661	ENSMUSG00000045336	Hsfy2
chr1	56695341	56695706	NM_027661	ENSMUSG00000045336	Hsfy2
chr1	56726492	56726756	NM_027661	ENSMUSG00000045336	Hsfy2
chr1	57028259	57028525	NR_024325	ENSMUSG00000087022	9130024F11Rik
chr1	57028925	57029408	NR_024325	ENSMUSG00000087022	9130024F11Rik
chr1	57029736	57030055	NR_024325	ENSMUSG00000087022	9130024F11Rik
chr1	57030190	57030641	NR_024325	ENSMUSG00000087022	9130024F11Rik
chr1	57261339	57261633	NR_037990		BC055402
chr1	5738546	5738797	XM_006495470	ENSMUSG00000025905	Oprk1
chr1	57396021	57396555	NR_037999	ENSMUSG00000097519	4930558J18Rik
chr1	57450994	57451306	NM_001081181		9430016H08Rik
chr1	57462845	57463650	NM_001081181		9430016H08Rik
chr1	57485760	57486150	XM_006496252	ENSMUSG00000048495	Tyw5
chr1	57852675	57853054	XM_006496206	ENSMUSG00000038305	Spats2l
chr1	58026584	58027271	XM_006496135	ENSMUSG00000054770	Kctd18
chr1	58046279	58046545	NM_001177867	ENSMUSG00000026039	Sgol2
chr1	58087310	58087717	XM_006495630	ENSMUSG00000063558	Aox1
chr1	58087915	58088403	XM_006495630	ENSMUSG00000063558	Aox1
chr1	58169643	58170083	XM_006496284	ENSMUSG00000064294	Aox3
chr1	5818887	5819236	NM_010342	ENSMUSG00000033774	Npbwr1
chr1	58353123	58353622	XM_006495829	ENSMUSG00000079554	Aox2
chr1	58415325	58415612	XM_006496197	ENSMUSG00000051223	Bzw1
chr1	58416294	58416870	XM_006496197	ENSMUSG00000051223	Bzw1
chr1	58560485	58560828	XM_006495775	ENSMUSG00000026037	Orc2
chr1	58561703	58561962	XM_006495775	ENSMUSG00000026037	Orc2
chr1	58734372	58734819	XM_006495613	ENSMUSG00000047528	Als2cr12
chr1	58754421	58754837	XM_006495613	ENSMUSG00000047528	Als2cr12
chr1	58799301	58799885	XM_006495635	ENSMUSG00000026031	Cflar
chr1	58916493	58916909	XM_006495634	ENSMUSG00000026029	Casp8
chr1	59003138	59003389	XM_006496279	ENSMUSG00000026028	Trak2
chr1	59008132	59008602	XM_006496279	ENSMUSG00000026028	Trak2
chr1	59029752	59030063	XM_006496279	ENSMUSG00000026028	Trak2
chr1	59030476	59031022	XR_373251		Stradb
chr1	59293953	59294204	NM_001159948	ENSMUSG00000026024	Als2
chr1	59294762	59295209	NM_001159948	ENSMUSG00000026024	Als2
chr1	59500925	59501713	NM_008057	ENSMUSG00000041075	Fzd7
chr1	59521525	59521949	NM_008057	ENSMUSG00000041075	Fzd7
chr1	59538720	59538971	NM_008057	ENSMUSG00000041075	Fzd7
chr1	59538979	59539305	NM_008057	ENSMUSG00000041075	Fzd7
chr1	59544611	59544862	NM_008057	ENSMUSG00000041075	Fzd7
chr1	59665727	59666195	XM_006495886	ENSMUSG00000026021	Sumo1
chr1	59680176	59680632	XM_006495886	ENSMUSG00000026021	Sumo1
chr1	59727941	59728192	XM_006495886	ENSMUSG00000026021	Sumo1
chr1	59743041	59743302	XM_006496149	ENSMUSG00000026020	Nop58
chr1	59820781	59821151	XM_006495633		Bmpr2
chr1	59821368	59821626	XM_006495633		Bmpr2
chr1	6014758	6015175	NM_010342	ENSMUSG00000033774	Npbwr1
chr1	60153981	60154238	NM_001199060	ENSMUSG00000026019	Wdr12
chr1	60154299	60154701	NM_001199060	ENSMUSG00000026019	Wdr12
chr1	60237050	60237521	XM_006496028	ENSMUSG00000073664	Nbeal1
chr1	60237911	60238300	XM_006496028	ENSMUSG00000073664	Nbeal1
chr1	60399706	60400155	XM_006496328		Cyp20a1
chr1	60442531	60442898	XM_006496075	ENSMUSG00000026782	Abi2
chr1	60485258	60485536	XM_006496075	ENSMUSG00000026782	Abi2
chr1	60485724	60486153	XM_006496075	ENSMUSG00000026782	Abi2
chr1	60668813	60669376	XM_006496322	ENSMUSG00000026014	Raph1
chr1	60879745	60880182	NM_007642	ENSMUSG00000026012	Cd28
chr1	60881610	60882109	NM_007642	ENSMUSG00000026012	Cd28
chr1	60917356	60917802	NM_001281976	ENSMUSG00000026011	Ctla4
chr1	60925188	60925669	NM_001281976	ENSMUSG00000026011	Ctla4
chr1	61017861	61018319	XM_006496138	ENSMUSG00000026009	Icos
chr1	61111847	61112428	XM_006496138	ENSMUSG00000026009	Icos
chr1	61196036	61196364	XM_006496138	ENSMUSG00000026009	Icos
chr1	61237842	61238344	NR_040483	ENSMUSG00000085447	9530026F06Rik
chr1	6124021	6124373	XM_006495443	ENSMUSG00000025907	Rb1cc1
chr1	6125066	6125596	XM_006495443	ENSMUSG00000025907	Rb1cc1
chr1	61353755	61354171	NR_040483	ENSMUSG00000085447	9530026F06Rik
chr1	61355023	61355274	NR_040483	ENSMUSG00000085447	9530026F06Rik
chr1	61433916	61434175	NR_040483	ENSMUSG00000085447	9530026F06Rik
chr1	61565542	61565909	XM_006496298	ENSMUSG00000052062	Pard3b
chr1	61698091	61698385	XM_006496298	ENSMUSG00000052062	Pard3b
chr1	62130392	62130695	XM_006496298	ENSMUSG00000052062	Pard3b
chr1	62146041	62146292	XM_006496298	ENSMUSG00000052062	Pard3b
chr1	62473530	62473881	NM_001077403	ENSMUSG00000025969	Nrp2
chr1	62598173	62598436	NM_001077403	ENSMUSG00000025969	Nrp2
chr1	6262295	6262736	XM_006495443	ENSMUSG00000025907	Rb1cc1
chr1	6269960	6270386	XM_006495443	ENSMUSG00000025907	Rb1cc1
chr1	62743547	62743925	NM_001077403	ENSMUSG00000025969	Nrp2
chr1	62747550	62748096	NM_001077403	ENSMUSG00000025969	Nrp2
chr1	62754076	62754524	NM_001077403	ENSMUSG00000025969	Nrp2
chr1	62765380	62765675	NM_001077403	ENSMUSG00000025969	Nrp2
chr1	62768354	62768638	NM_001077403	ENSMUSG00000025969	Nrp2
chr1	6277914	6278165	XM_006495555	ENSMUSG00000087247	Fam150a
chr1	6296487	6296832	XM_006495555	ENSMUSG00000087247	Fam150a
chr1	62976091	62976494	NR_040601		4930487H11Rik
chr1	63127545	63127837	XM_006495946	ENSMUSG00000040865	Ino80d
chr1	63160761	63161471	NR_045914	ENSMUSG00000084799	Ino80dos
chr1	63223341	63223918	NM_018796	ENSMUSG00000025967	Eef1b2
chr1	63227564	63228051	NR_028558		Snora41
chr1	63229184	63229583	NR_028558		Snora41
chr1	63802482	63802851	NM_001256158	ENSMUSG00000025961	4933402D24Rik
chr1	63822939	63823489	NM_001256158	ENSMUSG00000025961	4933402D24Rik
chr1	63944789	63945257	NM_001013800	ENSMUSG00000044689	Gm13749
chr1	6396380	6396914	XM_006495555	ENSMUSG00000087247	Fam150a
chr1	64014366	64014903	NM_001013800	ENSMUSG00000044689	Gm13749
chr1	6407994	6408444	XM_006495555	ENSMUSG00000087247	Fam150a
chr1	64167189	64167633	XM_006496350	ENSMUSG00000025959	Klf7
chr1	64168505	64168773	XM_006496350	ENSMUSG00000025959	Klf7
chr1	64238120	64238549	XM_006496350	ENSMUSG00000025959	Klf7
chr1	64272660	64273217	XM_006496350	ENSMUSG00000025959	Klf7
chr1	64465140	64465439	XM_006495650	ENSMUSG00000025958	Creb1
chr1	64494749	64495051	XM_006495650	ENSMUSG00000025958	Creb1
chr1	64579945	64580424	XM_006495650	ENSMUSG00000025958	Creb1
chr1	64662123	64662450	XM_006496203	ENSMUSG00000025956	Mettl21a
chr1	64664204	64664673	XM_006496203	ENSMUSG00000025956	Mettl21a
chr1	64736909	64737321	NR_038009	ENSMUSG00000087213	2810408I11Rik
chr1	64751764	64752142	XM_006495953	ENSMUSG00000070871	Ccnyl1
chr1	64838301	64838743	NM_001033193	ENSMUSG00000045005	Fzd5
chr1	64841732	64842839	NM_001033193	ENSMUSG00000045005	Fzd5
chr1	64844005	64844444	NM_001033193	ENSMUSG00000045005	Fzd5
chr1	65003165	65003612	XM_006495982	ENSMUSG00000051344	Plekhm3
chr1	65069998	65070366	XM_006496283		Akr1cl
chr1	65158489	65159141	NM_007774	ENSMUSG00000044429	Cryga
chr1	65159493	65159947	NM_007774	ENSMUSG00000044429	Cryga
chr1	65224673	65225218	NM_001111320	ENSMUSG00000025950	Idh1
chr1	65225553	65226197	NM_001111320	ENSMUSG00000025950	Idh1
chr1	65226257	65226792	NM_001111320	ENSMUSG00000025950	Idh1
chr1	65232781	65233260	NM_001111320	ENSMUSG00000025950	Idh1
chr1	65329273	65329839	XM_006495842	ENSMUSG00000025946	Pth2r
chr1	65434804	65435342	XM_006495842	ENSMUSG00000025946	Pth2r
chr1	65733448	65733699	NM_027010	ENSMUSG00000025945	Crygf
chr1	65804660	65805099	NM_027010	ENSMUSG00000025945	Crygf
chr1	65879189	65879542	NM_027010	ENSMUSG00000025945	Crygf
chr1	65943476	65943899	NM_027010	ENSMUSG00000025945	Crygf
chr1	65959993	65960364	NM_027010	ENSMUSG00000025945	Crygf
chr1	6597178	6597684	XM_006495501	ENSMUSG00000033740	St18
chr1	65978833	65979084	NM_027010	ENSMUSG00000025945	Crygf
chr1	65979157	65979671	NM_027010	ENSMUSG00000025945	Crygf
chr1	6614061	6614312	XM_006495501	ENSMUSG00000033740	St18
chr1	66150996	66151304	XM_006495746	ENSMUSG00000015222	Map2
chr1	66231954	66232388	XM_006495746	ENSMUSG00000015222	Map2
chr1	66462210	66462461	XM_006496086	ENSMUSG00000055567	Unc80
chr1	6649047	6649298	XM_006495501	ENSMUSG00000033740	St18
chr1	66691868	66692151	XM_006496187	ENSMUSG00000026005	Rpe
chr1	66702331	66702691	XM_006496187	ENSMUSG00000026005	Rpe
chr1	6671044	6671295	XM_006495501	ENSMUSG00000033740	St18
chr1	66864115	66864773	XM_006496241	ENSMUSG00000026004	Kansl1l
chr1	66885063	66885447	XM_006496241	ENSMUSG00000026004	Kansl1l
chr1	66891959	66892362	NM_007381	ENSMUSG00000026003	Acadl
chr1	66893075	66893329	NM_007381	ENSMUSG00000026003	Acadl
chr1	66909522	66909773	NM_007381	ENSMUSG00000026003	Acadl
chr1	66942514	66943062	NM_007381	ENSMUSG00000026003	Acadl
chr1	66978328	66978579	XM_006495763	ENSMUSG00000061816	Myl1
chr1	66987453	66988007	XM_006495763	ENSMUSG00000061816	Myl1
chr1	67060709	67061104	XM_006536908	ENSMUSG00000026000	Lancl1
chr1	67084696	67085086	XM_006536908	ENSMUSG00000026000	Lancl1
chr1	67096004	67096494	XM_006536908	ENSMUSG00000026000	Lancl1
chr1	67195064	67195466	NM_001080809	ENSMUSG00000025991	Cps1
chr1	67227775	67228291	NM_001080809	ENSMUSG00000025991	Cps1
chr1	67450998	67451249	NM_001080809	ENSMUSG00000025991	Cps1
chr1	67478311	67478723	NM_001080809	ENSMUSG00000025991	Cps1
chr1	68072000	68072251	NM_001080809	ENSMUSG00000025991	Cps1
chr1	68088923	68089223	NM_001080809	ENSMUSG00000025991	Cps1
chr1	6814651	6814904	XM_006495501	ENSMUSG00000033740	St18
chr1	6848991	6849447	XM_006495501	ENSMUSG00000033740	St18
chr1	68612893	68613144	XM_006495692	ENSMUSG00000062209	Erbb4
chr1	68895929	68896378	XM_006495692	ENSMUSG00000062209	Erbb4
chr1	68952092	68952516	XM_006495692	ENSMUSG00000062209	Erbb4
chr1	6896405	6896888	XM_006495501	ENSMUSG00000033740	St18
chr1	68974865	68975116	XM_006495692	ENSMUSG00000062209	Erbb4
chr1	69185377	69185942	XM_006495692	ENSMUSG00000062209	Erbb4
chr1	69288357	69288936	XM_006495692	ENSMUSG00000062209	Erbb4
chr1	69690918	69691169	XM_006495959	ENSMUSG00000025997	Ikzf2
chr1	69815519	69815786	XM_006496193	ENSMUSG00000053153	Spag16
chr1	69836793	69837225	XM_006496193	ENSMUSG00000053153	Spag16
chr1	69934776	69935027	XM_006496193	ENSMUSG00000053153	Spag16
chr1	69969875	69970184	XM_006496193	ENSMUSG00000053153	Spag16
chr1	70046345	70046766	XM_006496193	ENSMUSG00000053153	Spag16
chr1	70056277	70056528	XM_006496193	ENSMUSG00000053153	Spag16
chr1	70269843	70270136	XM_006496193	ENSMUSG00000053153	Spag16
chr1	70316687	70317179	XM_006496193	ENSMUSG00000053153	Spag16
chr1	70585804	70586114	XM_006496063	ENSMUSG00000045648	Vwc2l
chr1	70668295	70668622	XM_006496063	ENSMUSG00000045648	Vwc2l
chr1	7078397	7078654	XM_006495535	ENSMUSG00000051285	Pcmtd1
chr1	70885603	70886049	XM_006496063	ENSMUSG00000045648	Vwc2l
chr1	70932001	70932376	XM_006496063	ENSMUSG00000045648	Vwc2l
chr1	70964971	70965307	XM_006495631	ENSMUSG00000026196	Bard1
chr1	7098234	7098502	XM_006495535	ENSMUSG00000051285	Pcmtd1
chr1	71050821	71051155	XM_006495631	ENSMUSG00000026196	Bard1
chr1	71083549	71083961	XM_006495631	ENSMUSG00000026196	Bard1
chr1	71149552	71149944	XM_006495631	ENSMUSG00000026196	Bard1
chr1	71268441	71268692	XM_006495631	ENSMUSG00000026196	Bard1
chr1	71355361	71355612	NM_175210	ENSMUSG00000050296	Abca12
chr1	71389570	71389821	NM_175210	ENSMUSG00000050296	Abca12
chr1	71442148	71442450	NM_175210	ENSMUSG00000050296	Abca12
chr1	71459499	71459987	NM_175210	ENSMUSG00000050296	Abca12
chr1	71698969	71699869	XM_006495697	ENSMUSG00000026193	Fn1
chr1	71722095	71722351	NR_040308	ENSMUSG00000073652	Apol7d
chr1	71819382	71819710	NR_027658		Gm8883
chr1	71860661	71860972	NR_027658		Gm8883
chr1	71934332	71934884	NR_027658		Gm8883
chr1	71940408	71940690	NR_027658		Gm8883
chr1	71991583	71992219	NR_027658		Gm8883
chr1	72125794	72126049	NR_040454		4933417E11Rik
chr1	7213868	7214312	XM_006495535	ENSMUSG00000051285	Pcmtd1
chr1	72170171	72170615	XM_006496111	ENSMUSG00000039395	Mreg
chr1	72188423	72188815	XM_006496111	ENSMUSG00000039395	Mreg
chr1	72258605	72259241	XM_006496111	ENSMUSG00000039395	Mreg
chr1	72273370	72273646	XM_006496111	ENSMUSG00000039395	Mreg
chr1	72353427	72354262	XM_006495892	ENSMUSG00000026187	Xrcc5
chr1	72496139	72496549	XM_006496112	ENSMUSG00000039372	2004-03-01
chr1	72610943	72611593	XM_006496141		Smarcal1
chr1	72623046	72623479	XM_006496141		Smarcal1
chr1	72639828	72640244	XM_006496141		Smarcal1
chr1	72763302	72763865	NM_009084	ENSMUSG00000046330	Rpl37a
chr1	72901410	72901785	NM_010518	ENSMUSG00000026185	Igfbp5
chr1	73061792	73062158	NM_009407	ENSMUSG00000026182	Tnp1
chr1	73281767	73282305	NR_040605		D530049I02Rik
chr1	73581064	73581315	NR_003202		Pinc
chr1	73833962	73834213	NR_105769	ENSMUSG00000098504	Mir6351
chr1	7386827	7387251	XM_006495535	ENSMUSG00000051285	Pcmtd1
chr1	73873068	73873319	NR_105769	ENSMUSG00000098504	Mir6351
chr1	7387634	7387885	XM_006495535	ENSMUSG00000051285	Pcmtd1
chr1	7388217	7388761	XM_006495535	ENSMUSG00000051285	Pcmtd1
chr1	74042749	74043227	XM_006495863	ENSMUSG00000055322	Tns1
chr1	74045197	74045771	XM_006495863	ENSMUSG00000055322	Tns1
chr1	74123827	74124267	XM_006495863	ENSMUSG00000055322	Tns1
chr1	74341785	74342229	XM_006496259	ENSMUSG00000006301	Tmbim1
chr1	74350723	74351160	XM_006496259	ENSMUSG00000006301	Tmbim1
chr1	74359794	74360274	XM_006496259	ENSMUSG00000006301	Tmbim1
chr1	74399256	74399513	XM_006495984	ENSMUSG00000073650	Gm216
chr1	74408401	74408930	XM_006495984	ENSMUSG00000073650	Gm216
chr1	74433052	74433865	NM_153088	ENSMUSG00000026176	Ctdsp1
chr1	74437077	74437545	NM_153088	ENSMUSG00000026176	Ctdsp1
chr1	74437546	74438388	NM_153088	ENSMUSG00000026176	Ctdsp1
chr1	74506770	74507243	XM_006496171	ENSMUSG00000026174	Rqcd1
chr1	74634058	74634309	XM_006496318	ENSMUSG00000026135	Zfp142
chr1	74634661	74635174	XM_006496196	ENSMUSG00000026172	Bcs1l
chr1	74708134	74708578	XM_006496224	ENSMUSG00000033257	Ttll4
chr1	74795426	74795840	XM_006495988		Prkag3
chr1	74854648	74855001	NM_009518		Wnt10a
chr1	74898545	74899073	NM_009872	ENSMUSG00000090071	Cdk5r2
chr1	74927513	74927764	NM_153111	ENSMUSG00000055197	Fev
chr1	75010983	75011454	NM_010544	ENSMUSG00000006538	Ihh
chr1	75120884	75121582	NM_029342		Nhej1
chr1	75139115	75139593	XM_006496483	ENSMUSG00000049339	Fam134a
chr1	75188779	75189033	XM_006496507	ENSMUSG00000026199	Ankzf1
chr1	75227123	75227680	XM_006496500	ENSMUSG00000096094	A630095N17Rik
chr1	75248108	75248573	XM_006496444	ENSMUSG00000026204	Ptprn
chr1	75250708	75251149	XM_006496444	ENSMUSG00000026204	Ptprn
chr1	75313052	75313433	XM_006496405	ENSMUSG00000026209	Dnpep
chr1	75313557	75313833	XM_006496405	ENSMUSG00000026209	Dnpep
chr1	75314451	75314930	XM_006496405	ENSMUSG00000026209	Dnpep
chr1	7533638	7533907	XM_006495535	ENSMUSG00000051285	Pcmtd1
chr1	75389700	75389951	XM_006496400	ENSMUSG00000026207	Speg
chr1	75395483	75395734	XM_006496400	ENSMUSG00000026207	Speg
chr1	75396225	75397003	XM_006496400	ENSMUSG00000026207	Speg
chr1	75432169	75432513	XM_006496530	ENSMUSG00000033021	Gmppa
chr1	75442240	75442703	NM_183022	ENSMUSG00000033007	Asic4
chr1	75473960	75474416	NM_001001565	ENSMUSG00000032997	Chpf
chr1	75517633	75518131	NM_027886	ENSMUSG00000026213	Stk11ip
chr1	75543035	75543286	XM_006496449		Slc4a3
chr1	75624947	75625279	XM_006496449		Slc4a3
chr1	75650279	75650653	XM_006496449		Slc4a3
chr1	75758691	75759131	XM_006496449		Slc4a3
chr1	75876936	75877321	XM_006496449		Slc4a3
chr1	7611411	7611741	XM_006495535	ENSMUSG00000051285	Pcmtd1
chr1	76219946	76220251	NR_038012		Gm17751
chr1	76272603	76273102	NR_038012		Gm17751
chr1	7628840	7629091	XM_006495535	ENSMUSG00000051285	Pcmtd1
chr1	76420500	76420751	NR_038012		Gm17751
chr1	76452491	76452913	NR_038012		Gm17751
chr1	76491542	76491793	NR_038012		Gm17751
chr1	76609190	76609602	NR_105761	ENSMUSG00000098611	Mir6343
[truncated: 30,024 more rows]
